# Supplementary material for: [1,2-Bis(diphenyl­phosphino)-1,2-dicarba-closo-dodeca­borane-κ2 P,P′][7,8-bis­(di­phenyl­phosphino)-7,8-dicarba-nido-undeca­borato-κ2 P,P′]gold(I)–dichloro­methane–water (2/1/1)
Source: Acta Crystallogr Sect E Struct Rep Online. 2009 Apr 30;65(Pt 5):m603–4. doi: 10.1107/S1600536809014937 (PMC2977637; doi:10.1107/S1600536809014937)
Supplement: Supplementary file 2 [file e-65-0m603-Isup2.hkl]

# 
# h,k,l, Fc-squared, Fo-squared, sigma(Fo-squared) and status flag 
# 
data_I
_shelx_title ' lj146sad in P-1' 
_shelx_refln_list_code          4 
_shelx_F_calc_maximum      471.99 
_exptl_crystal_F_000      2528.00 
_reflns_d_resolution_high  0.8409 
 
loop_ 
 _symmetry_equiv_pos_as_xyz 
 'x, y, z' 
 '-x, -y, -z' 
 
_cell_length_a    13.2043 
_cell_length_b    20.1424 
_cell_length_c    23.5721 
_cell_angle_alpha 102.131 
_cell_angle_beta   90.849 
_cell_angle_gamma 105.839 
 
_shelx_F_squared_multiplier     1.000 
 
loop_ 
 _refln_index_h 
 _refln_index_k 
 _refln_index_l 
 _refln_F_squared_calc 
 _refln_F_squared_meas 
 _refln_F_squared_sigma 
 _refln_observed_status 
   2   0   0      578.29     1496.55     87.34 o 
   3   0   0    31782.11    32028.31    368.82 o 
   4   0   0    50789.25    54000.69    702.76 o 
   5   0   0      191.97      321.35    119.36 o 
   6   0   0     5839.45     5973.59    210.10 o 
   7   0   0    10246.75     9494.46    266.92 o 
   8   0   0    16769.59    17613.67    391.39 o 
   9   0   0     1222.15     1256.06    214.52 o 
  10   0   0        9.88       40.24    218.11 o 
  11   0   0    18869.22    18078.18    531.92 o 
  12   0   0     2253.89     1803.67    327.90 o 
  13   0   0     2634.03     2050.74    366.18 o 
  14   0   0      227.73       33.58    323.88 o 
  15   0   0     7029.93     6405.98    477.92 o 
 -15   1   0     1712.85     1628.53    454.98 o 
 -14   1   0     1506.47     1541.67    379.73 o 
 -13   1   0     9211.36     9508.04    479.61 o 
 -12   1   0       44.45      451.47    489.25 o 
 -11   1   0     6537.81     7406.46    369.95 o 
 -10   1   0     3315.85     2815.20    275.77 o 
  -9   1   0     8986.57     9110.03    350.37 o 
  -8   1   0     6438.28     5910.58    258.45 o 
  -7   1   0     2564.71     2108.97    131.89 o 
  -6   1   0    69259.67    69606.48    828.80 o 
  -5   1   0    12968.34    13070.80    213.35 o 
  -4   1   0    23203.83    21687.45    276.32 o 
  -3   1   0    21243.27    21673.22    260.63 o 
  -2   1   0    12205.40     6027.55    555.57 o 
   0   1   0      205.04        0.00      2.55 o 
   1   1   0      111.36        3.47     32.98 o 
   2   1   0     7494.68     7946.67    262.75 o 
   3   1   0      101.04        0.00     85.73 o 
   4   1   0     5281.39     6623.75    171.61 o 
   5   1   0    15053.02    17020.92    314.70 o 
   6   1   0    37446.32    35850.68    579.84 o 
   7   1   0    14038.23    13526.34    312.33 o 
   8   1   0     2065.50     2241.90    194.50 o 
   9   1   0     8185.35     8104.88    277.08 o 
  10   1   0     3512.69     4022.92    262.75 o 
  11   1   0     5939.83     6806.05    350.48 o 
  12   1   0       43.57       99.73    337.14 o 
  13   1   0    10843.38    11030.56    489.03 o 
  14   1   0       58.10      122.95    341.03 o 
 -15   2   0     8429.83     8416.20    577.64 o 
 -14   2   0      617.33      405.48    377.92 o 
 -13   2   0     3729.40     3549.03    398.02 o 
 -12   2   0     1653.98     1518.08    379.10 o 
 -11   2   0     2443.05     2403.04    256.94 o 
 -10   2   0     1158.56     1105.47    211.36 o 
  -9   2   0     1511.47     1620.08    220.95 o 
  -8   2   0    10260.19    10686.50    294.34 o 
  -7   2   0    12950.46    11488.63    249.92 o 
  -6   2   0     8416.88     9534.61    197.04 o 
  -5   2   0      395.83      205.83    101.27 o 
  -4   2   0    73038.54    69848.93    796.55 o 
  -3   2   0     7472.63     7059.24    163.28 o 
  -2   2   0      446.43      722.53     90.44 o 
   1   2   0    31309.87    16708.04   1406.17 o 
   2   2   0     8401.79     7921.74    302.38 o 
   3   2   0    16335.49    17139.35    523.31 o 
   4   2   0    60797.62    59430.64   1101.90 o 
   5   2   0     6286.09     4974.65    186.25 o 
   6   2   0    10229.20    10221.02    304.82 o 
   7   2   0    11540.71    11302.19    270.33 o 
   8   2   0    14426.48    14484.48    330.48 o 
   9   2   0     2296.59     1808.73    175.46 o 
  10   2   0       99.04        0.00    215.09 o 
  11   2   0    36352.59    36084.22    822.39 o 
  12   2   0       40.56        0.00    271.55 o 
  13   2   0     3390.23     3529.46    369.99 o 
  14   2   0      123.00        0.00    359.67 o 
 -15   3   0      247.01        0.00    383.87 o 
 -14   3   0       54.63        0.00    393.29 o 
 -13   3   0     6491.17     7011.57    454.07 o 
 -12   3   0      630.70      440.29    384.45 o 
 -11   3   0     4483.88     4358.90    309.10 o 
 -10   3   0    13724.13    12940.21    299.03 o 
  -9   3   0     9077.78     9406.88    269.69 o 
  -8   3   0     4188.91     4207.89    194.33 o 
  -7   3   0    15218.04    14273.76    305.99 o 
  -6   3   0    42600.80    43526.62    620.81 o 
  -5   3   0     7993.51     7045.63    180.08 o 
  -4   3   0    21556.23    21383.35    332.74 o 
  -3   3   0    40348.73    38523.29    500.33 o 
  -2   3   0    11161.40    10817.56    176.10 o 
  -1   3   0    11621.25    10716.13    305.11 o 
   1   3   0    50130.89    51699.12    540.27 o 
   2   3   0    74579.00    78449.23    937.24 o 
   3   3   0    25946.81    22092.48    471.09 o 
   4   3   0      223.03      407.87    199.29 o 
   5   3   0     6952.61     6793.98    277.40 o 
   6   3   0    27591.97    26573.19    441.04 o 
   7   3   0     7185.27     6696.70    230.86 o 
   8   3   0      382.05      327.04    154.93 o 
   9   3   0     3615.44     3446.41    279.13 o 
  10   3   0     4279.48     4856.46    277.79 o 
  11   3   0     5526.07     5540.69    346.10 o 
  12   3   0      152.53        0.00    257.43 o 
  13   3   0     8773.31     9404.79    453.57 o 
  14   3   0     1054.73     1459.17    338.17 o 
 -15   4   0     4627.56     5087.81    532.31 o 
 -14   4   0       26.07      650.91    418.44 o 
 -13   4   0     2812.45     2724.93    422.07 o 
 -12   4   0      970.67      423.48    347.05 o 
 -11   4   0     3807.88     4513.14    241.64 o 
 -10   4   0      225.46      474.44    157.47 o 
  -9   4   0     9103.00    10147.32    264.38 o 
  -8   4   0    13227.83    13430.96    310.71 o 
  -7   4   0    23981.00    23029.02    381.73 o 
  -6   4   0     3509.01     4245.91    195.56 o 
  -5   4   0    14045.87    13266.03    264.96 o 
  -4   4   0    89648.99    85764.05   1074.59 o 
  -3   4   0    13343.02    11296.63    229.89 o 
  -2   4   0    48808.13    48197.53    598.78 o 
  -1   4   0    47225.21    50493.12    570.71 o 
   0   4   0    12820.68    11285.18    194.80 o 
   1   4   0    18327.79    17267.81    240.15 o 
   2   4   0        7.01        0.00     78.41 o 
   3   4   0     8519.80     7475.65    178.64 o 
   4   4   0    70996.84    71142.77   1177.12 o 
   5   4   0     3405.86     2953.24    200.64 o 
   6   4   0     6648.78     6532.08    270.20 o 
   7   4   0    15017.04    14491.96    330.44 o 
   8   4   0     2994.38     3379.48    190.77 o 
   9   4   0     7745.20     6974.08    275.36 o 
  10   4   0       16.81       33.64    190.32 o 
  11   4   0    18357.98    17914.95    482.88 o 
  12   4   0       34.54      172.86    281.67 o 
  13   4   0     4194.37     4526.96    358.59 o 
  14   4   0       13.92        0.00    292.42 o 
 -15   5   0     1975.26     2338.04    426.64 o 
 -14   5   0      298.72      714.85    377.21 o 
 -13   5   0    10796.22    11894.81    597.57 o 
 -12   5   0     1308.22     1752.41    236.64 o 
 -11   5   0     4188.36     4214.63    257.34 o 
 -10   5   0    17994.27    18492.01    449.53 o 
  -9   5   0     6061.75     6383.93    215.13 o 
  -8   5   0      194.32      233.20    135.40 o 
  -7   5   0     3628.74     3527.93    174.79 o 
  -6   5   0    26330.47    27081.92    433.56 o 
  -5   5   0     1820.47     1978.40    162.28 o 
  -4   5   0     7277.35     7471.60    189.26 o 
  -3   5   0      885.74     1857.79    141.59 o 
  -2   5   0    67833.55    68213.96    879.21 o 
  -1   5   0    12135.16    11719.33    222.68 o 
   0   5   0      907.36      806.95    103.83 o 
   1   5   0     7543.74     6938.67    163.24 o 
   2   5   0    64117.89    60338.16    727.78 o 
   3   5   0     4449.81     4742.79    201.63 o 
   4   5   0       38.89      133.25     98.87 o 
   5   5   0     6769.19     6278.68    186.83 o 
   6   5   0    42003.06    40757.36    762.56 o 
   7   5   0    23919.50    22417.15    449.45 o 
   8   5   0      244.70      238.13    146.50 o 
   9   5   0     3829.67     3678.45    215.71 o 
  10   5   0     9108.93     9058.38    315.99 o 
  11   5   0     4801.39     5391.85    310.34 o 
  12   5   0       86.77        0.00    268.79 o 
  13   5   0     3764.36     3774.48    382.59 o 
 -15   6   0     6058.83     6833.52    496.45 o 
 -14   6   0     1461.23     1899.79    430.53 o 
 -13   6   0     5253.28     5217.30    350.36 o 
 -12   6   0     3319.47     3008.23    292.93 o 
 -11   6   0    12178.00    12590.99    373.33 o 
 -10   6   0       26.68        0.00    162.78 o 
  -9   6   0      253.23        0.38    152.90 o 
  -8   6   0    15934.75    15475.60    318.64 o 
  -7   6   0     7022.46     7399.47    232.98 o 
  -6   6   0     8064.51     7315.74    355.49 o 
  -5   6   0     8048.12     8477.35    271.17 o 
  -4   6   0    68505.02    65839.74    891.35 o 
  -3   6   0       29.84      189.37    155.73 o 
  -2   6   0    32321.43    27322.77    435.54 o 
  -1   6   0      511.01      421.61    121.21 o 
   0   6   0    77366.48    77227.38    940.34 o 
   1   6   0     2388.57     3094.26    132.23 o 
   2   6   0      494.34      651.61     88.11 o 
   3   6   0    68407.52    68510.87    969.41 o 
   4   6   0    54704.19    52125.67    794.10 o 
   5   6   0    10660.50    10010.91    246.91 o 
   6   6   0     1096.39     1267.46    145.98 o 
   7   6   0    15155.42    15145.56    394.19 o 
   8   6   0     2702.75     2859.89    208.13 o 
   9   6   0    10768.99    10212.38    342.42 o 
  10   6   0       42.49      253.52    241.17 o 
  11   6   0     7288.73     7384.97    399.83 o 
  12   6   0      792.19     1124.26    364.94 o 
  13   6   0     4681.06     4989.44    440.68 o 
 -15   7   0      877.95      710.04    406.55 o 
 -14   7   0      649.82      702.97    314.24 o 
 -13   7   0     6407.53     7530.38    516.39 o 
 -12   7   0       12.82      102.36    238.42 o 
 -11   7   0      944.47      902.12    210.33 o 
 -10   7   0    16214.40    14983.07    405.36 o 
  -9   7   0     8063.61     8386.60    263.23 o 
  -8   7   0     8101.59     8424.01    272.67 o 
  -7   7   0     1770.59     2108.61    208.77 o 
  -6   7   0    40851.70    38136.50    715.51 o 
  -5   7   0      977.63      792.85    165.32 o 
  -4   7   0     9387.61    10956.36    294.85 o 
  -3   7   0     4475.69     4366.96    199.47 o 
  -2   7   0    48863.13    47349.04    774.01 o 
  -1   7   0     3929.49     3413.06    159.79 o 
   0   7   0     6674.66     6740.33    196.68 o 
   1   7   0      149.97      431.25    119.81 o 
   2   7   0    19012.45    17443.73    283.19 o 
   3   7   0     1752.94     1740.51    144.27 o 
   4   7   0      525.40      377.33    142.62 o 
   5   7   0     4185.68     3504.32    176.90 o 
   6   7   0    25776.48    24705.00    502.94 o 
   7   7   0    33702.61    32632.59    619.64 o 
   8   7   0     1384.01     1469.35    208.43 o 
   9   7   0     9667.08     9559.17    398.53 o 
  10   7   0      720.28      886.91    256.93 o 
  11   7   0     4172.74     4268.38    328.58 o 
  12   7   0      163.69        0.00    261.53 o 
  13   7   0     2463.30     2486.45    842.09 o 
 -15   8   0     6707.72     7737.49    550.73 o 
 -14   8   0       90.22      463.74    331.32 o 
 -13   8   0     1486.37     1596.65    342.26 o 
 -12   8   0     4272.97     4966.38    471.70 o 
 -11   8   0    13149.53    14534.34    440.89 o 
 -10   8   0       40.11      134.57    208.13 o 
  -9   8   0       95.58      132.14    189.63 o 
  -8   8   0     8904.24     9603.60    327.91 o 
  -7   8   0       72.83      169.12    184.08 o 
  -6   8   0      187.49        0.00    163.23 o 
  -5   8   0     4268.63     4150.17    232.13 o 
  -4   8   0    53260.94    52395.97    836.61 o 
  -3   8   0      952.25     1512.48    166.86 o 
  -2   8   0     1366.53     2244.55    179.34 o 
  -1   8   0       70.22      225.82    138.63 o 
   0   8   0    51087.47    48291.14    655.50 o 
   1   8   0     4755.71     4804.96    186.29 o 
   2   8   0      347.19      333.89    106.21 o 
   3   8   0    17720.66    18998.39    392.05 o 
   4   8   0    40114.63    39162.38    755.52 o 
   5   8   0     4218.61     4439.95    214.87 o 
   6   8   0      673.24      811.87    156.53 o 
   7   8   0     8838.65     8647.82    303.46 o 
   8   8   0      299.13      403.75    180.33 o 
   9   8   0     5911.65     5987.14    258.63 o 
  10   8   0       26.72        0.00    227.87 o 
  11   8   0     6532.48     6609.89    365.65 o 
  12   8   0      149.75      293.11    351.20 o 
 -15   9   0     1077.91     1256.20    366.70 o 
 -14   9   0     3523.44     3573.44    404.27 o 
 -13   9   0     3608.42     3667.86    344.21 o 
 -12   9   0     3592.43     3407.42    311.90 o 
 -11   9   0      590.12      661.52    237.25 o 
 -10   9   0    24200.50    23795.96    851.82 o 
  -9   9   0     6812.13     7432.98    317.58 o 
  -8   9   0    12421.03    12641.84    400.11 o 
  -7   9   0      225.76      224.53    211.05 o 
  -6   9   0    27387.14    25516.21    505.90 o 
  -5   9   0       33.96       42.57    195.06 o 
  -4   9   0     4752.82     5465.69    262.63 o 
  -3   9   0      487.51      817.13    178.31 o 
  -2   9   0    37445.04    35214.17    563.65 o 
  -1   9   0       95.63      125.90    142.25 o 
   0   9   0    23613.10    24553.10    397.21 o 
   1   9   0     1824.93     1535.06    146.67 o 
   2   9   0    31240.60    31460.25    459.57 o 
   3   9   0     9245.81     9313.53    253.42 o 
   4   9   0        8.37       45.14    180.05 o 
   5   9   0     6341.19     6453.81    281.32 o 
   6   9   0     5370.82     6087.08    261.18 o 
   7   9   0    23955.37    23248.86    568.00 o 
   8   9   0      533.31      694.58    234.37 o 
   9   9   0     7363.97     6734.35    343.59 o 
  10   9   0       14.46        0.00    268.81 o 
  11   9   0     8963.47     8561.64    444.29 o 
  12   9   0      273.09      484.95    646.65 o 
 -15  10   0     6236.54     6845.29    562.86 o 
 -14  10   0       12.41        0.00    349.65 o 
 -13  10   0       17.25        0.00    351.82 o 
 -12  10   0    11451.29    10813.11    427.38 o 
 -11  10   0     6725.51     7776.29    354.96 o 
 -10  10   0      931.53     1527.86    253.01 o 
  -9  10   0       31.04        0.00    217.15 o 
  -8  10   0     2252.12     2472.98    296.30 o 
  -7  10   0     8933.76     9328.87    391.28 o 
  -6  10   0      439.59      312.64    196.02 o 
  -5  10   0      446.96      718.78    203.28 o 
  -4  10   0    46672.54    46862.22    801.72 o 
  -3  10   0     1684.71     1669.97    246.76 o 
  -2  10   0     1440.77     2418.32    205.12 o 
  -1  10   0     5428.47     6707.22    252.58 o 
   0  10   0    45367.61    45010.80    617.59 o 
   1  10   0    21482.96    22173.10    389.53 o 
   2  10   0     1683.83     1882.57    168.15 o 
   3  10   0     2006.36     2516.27    190.88 o 
   4  10   0    16865.04    16818.50    475.36 o 
   5  10   0    15229.18    15409.64    446.06 o 
   6  10   0     3375.65     3413.67    305.74 o 
   7  10   0     6449.80     6586.82    332.56 o 
   8  10   0      300.56       79.16    222.46 o 
   9  10   0     2528.33     2161.60    290.25 o 
  10  10   0     2689.61     2829.13    470.60 o 
  11  10   0     2987.56     2560.41    339.88 o 
 -15  11   0      156.76        0.00    455.79 o 
 -14  11   0     4150.15     4789.84    503.76 o 
 -13  11   0     1597.04     1761.09    307.48 o 
 -12  11   0     1251.40     1383.81    284.93 o 
 -11  11   0     2513.35     2440.09    302.16 o 
 -10  11   0    21141.80    19726.86    524.68 o 
  -9  11   0       78.04      292.13    241.01 o 
  -8  11   0     4725.84     5080.56    336.81 o 
  -7  11   0      214.34      564.90    217.28 o 
  -6  11   0    41858.41    40726.68    726.63 o 
  -5  11   0        1.00        0.00    168.30 o 
  -4  11   0     4198.27     4421.49    247.81 o 
  -3  11   0     5580.73     6610.93    274.44 o 
  -2  11   0    33754.79    33870.54    637.54 o 
  -1  11   0    11901.32    12046.90    395.66 o 
   0  11   0     9829.77    10287.20    264.95 o 
   1  11   0    13502.55    12846.56    301.18 o 
   2  11   0    28141.71    28033.69    451.04 o 
   3  11   0     9915.48    10345.47    406.87 o 
   4  11   0       11.13        0.00    203.50 o 
   5  11   0     3437.51     3003.91    277.15 o 
   6  11   0     5063.46     5372.53    501.11 o 
   7  11   0     7010.30     6962.38    383.09 o 
   8  11   0       48.46      324.14    341.31 o 
   9  11   0     7939.01     7111.12    498.60 o 
  10  11   0        0.70      173.27    326.43 o 
  11  11   0    10895.84    10221.24    674.60 o 
 -15  12   0     3140.02     2016.01    453.41 o 
 -14  12   0      213.38       15.75    351.52 o 
 -13  12   0       36.85        0.00    317.07 o 
 -12  12   0    14340.66    13598.05    484.08 o 
 -11  12   0     6167.43     6435.29    403.88 o 
 -10  12   0      773.62     1461.00    311.98 o 
  -9  12   0     1351.12     1490.03    298.45 o 
  -8  12   0     3803.89     3806.72    285.60 o 
  -7  12   0     3768.87     3891.76    273.06 o 
  -6  12   0      779.12      517.25    197.10 o 
  -5  12   0     4771.97     4487.60    287.50 o 
  -4  12   0    20938.04    19950.41    641.67 o 
  -3  12   0     1086.53      782.43    205.21 o 
  -2  12   0     9746.22     8788.56    353.74 o 
  -1  12   0     8696.39     9223.40    321.40 o 
   0  12   0    33286.75    32600.72    513.88 o 
   1  12   0    12369.82    12228.45    303.75 o 
   2  12   0     2377.90     2348.30    186.53 o 
   3  12   0      240.73      100.61    166.12 o 
   4  12   0    12912.81    13703.98    479.62 o 
   5  12   0    10803.34     9781.36    618.20 o 
   6  12   0       40.43        0.00    326.64 o 
   7  12   0     9371.17     8336.74    594.27 o 
   8  12   0      264.87        0.00    315.64 o 
   9  12   0     1938.61     1628.78    374.87 o 
  10  12   0      341.87      749.35    321.81 o 
 -14  13   0     4865.97     4267.21    415.97 o 
 -13  13   0     1195.89     1575.04    368.35 o 
 -12  13   0     1179.01     2046.08    329.13 o 
 -11  13   0     3247.30     3824.31    404.62 o 
 -10  13   0     8206.73     8021.30    423.27 o 
  -9  13   0      462.69        0.00    269.84 o 
  -8  13   0     1974.75     2007.14    268.98 o 
  -7  13   0       84.70      602.26    250.19 o 
  -6  13   0    34178.29    31088.22    661.45 o 
  -5  13   0      151.07      284.28    227.93 o 
  -4  13   0    10101.99    10168.81    361.32 o 
  -3  13   0     3583.20     3424.91    269.39 o 
  -2  13   0     9660.34     9882.37    348.45 o 
  -1  13   0    11093.29    10882.60    388.70 o 
   0  13   0     1253.88     1802.56    214.82 o 
   1  13   0     7944.36     7987.78    373.55 o 
   2  13   0    18962.39    18082.59    410.91 o 
   3  13   0    17542.82    16418.09    397.23 o 
   4  13   0      120.57      357.94    264.55 o 
   5  13   0     6280.44     5669.43    481.38 o 
   6  13   0     7432.80     7137.28    510.62 o 
   7  13   0     5758.39     5710.55    672.53 o 
   8  13   0       10.29       32.07    373.95 o 
   9  13   0     4666.25     5152.17    624.90 o 
  10  13   0      471.61     1468.80    428.55 o 
 -14  14   0      341.29      633.39    417.82 o 
 -13  14   0        4.11      304.97    355.19 o 
 -12  14   0     5974.37     5949.95    451.88 o 
 -11  14   0     3046.85     2831.12    483.05 o 
 -10  14   0      930.32     1228.72    308.91 o 
  -9  14   0      766.44      791.52    308.52 o 
  -8  14   0    22748.27    21773.28    562.71 o 
  -7  14   0      380.39      552.81    241.95 o 
  -6  14   0     5495.56     5980.40    347.31 o 
  -5  14   0     4008.86     4817.01    306.46 o 
  -4  14   0    17940.78    17313.15    470.87 o 
  -3  14   0      373.03      447.92    240.83 o 
  -2  14   0    17452.82    16066.79    452.69 o 
  -1  14   0     6147.26     6774.47    300.20 o 
   0  14   0    22709.21    21649.76    465.39 o 
   1  14   0     5398.54     5786.86    258.89 o 
   2  14   0      547.90      637.38    201.55 o 
   3  14   0     2188.41     2506.48    237.70 o 
   4  14   0     4700.18     5198.28    495.90 o 
   5  14   0     5044.87     5029.79    497.86 o 
   6  14   0        6.23      611.23    388.30 o 
   7  14   0     5935.30     5689.38    512.71 o 
   8  14   0      139.37      216.20    397.92 o 
   9  14   0     3978.59     3965.91    573.84 o 
 -14  15   0     4546.33     3206.51    474.64 o 
 -13  15   0     2332.94     1669.72    389.27 o 
 -12  15   0      728.09      552.84    372.95 o 
 -11  15   0      272.51      488.41    395.87 o 
 -10  15   0    12708.82    12055.08    537.15 o 
  -9  15   0     2607.38     2024.32    351.89 o 
  -8  15   0     2331.66     2130.87    319.02 o 
  -7  15   0     2884.79     3957.15    359.19 o 
  -6  15   0    30974.62    30959.81    730.46 o 
  -5  15   0     3954.37     4533.80    364.98 o 
  -4  15   0    12132.40    11786.54    433.42 o 
  -3  15   0     5448.29     5725.64    330.14 o 
  -2  15   0     4104.21     4181.86    296.09 o 
  -1  15   0     3255.43     3392.92    278.57 o 
   0  15   0       49.04        0.00    204.60 o 
   1  15   0     5012.34     4822.68    287.86 o 
   2  15   0     7125.32     7458.41    408.86 o 
   3  15   0    12896.52    13144.95    473.14 o 
   4  15   0     3928.85     4480.93    512.70 o 
   5  15   0     9107.30     9259.81    706.80 o 
   6  15   0     3086.69     4060.85    511.22 o 
   7  15   0    13207.01    13212.28    702.23 o 
   8  15   0       37.81      747.67    422.89 o 
 -14  16   0      291.31      289.80    452.28 o 
 -13  16   0       12.11       95.42    383.41 o 
 -12  16   0     2744.24     1715.47    458.82 o 
 -11  16   0     1234.49     1693.10    443.66 o 
 -10  16   0     3502.04     2679.96    422.75 o 
  -9  16   0     2524.88     2510.15    406.96 o 
  -8  16   0    10387.43    10364.71    479.48 o 
  -7  16   0       34.43        0.00    289.55 o 
  -6  16   0     3696.75     3492.49    342.29 o 
  -5  16   0       50.84     1335.85    428.17 o 
  -4  16   0    21900.01    20963.75    591.16 o 
  -3  16   0     6676.76     6563.07    372.47 o 
  -2  16   0    10374.74     9847.32    403.14 o 
  -1  16   0      569.78      797.26    241.43 o 
   0  16   0    15181.11    16109.67    525.86 o 
   1  16   0     9254.74    10264.80    405.02 o 
   2  16   0     1702.51     1878.82    282.61 o 
   3  16   0     6087.85     5210.87    361.70 o 
   4  16   0     1652.49     1655.25    730.84 o 
   5  16   0     5098.54     4863.96    595.21 o 
   6  16   0       13.54        0.00    439.44 o 
   7  16   0     5555.78     4936.72    557.09 o 
 -13  17   0     3681.74     3813.42    527.48 o 
 -12  17   0     1010.78      645.57    512.22 o 
 -11  17   0      335.65      485.22    468.87 o 
 -10  17   0    10499.48    10529.75    547.60 o 
  -9  17   0     1330.50      956.93    443.86 o 
  -8  17   0      514.34      303.68    279.29 o 
  -7  17   0      400.04      391.78    321.97 o 
  -6  17   0     9532.72     9666.10    449.95 o 
  -5  17   0     5049.13     5523.04    406.05 o 
  -4  17   0     2049.50     2809.73    348.17 o 
  -3  17   0     4025.11     3629.40    327.81 o 
  -2  17   0     3188.89     3801.12    382.46 o 
  -1  17   0     2640.72     2566.26    296.52 o 
   0  17   0     2081.54     2420.36    305.60 o 
   1  17   0     6091.17     6430.12    365.80 o 
   2  17   0     1228.07     1250.87    347.22 o 
   3  17   0     6468.65     5487.93    368.48 o 
   4  17   0      781.47      849.45    459.58 o 
   5  17   0     4599.52     5103.10    593.08 o 
   6  17   0      228.17      584.08    520.28 o 
   7  17   0    11211.32    11353.40   1128.35 o 
 -13  18   0      410.75      153.85    467.63 o 
 -12  18   0     2888.82     2163.06    537.83 o 
 -11  18   0      993.78        0.00    480.55 o 
 -10  18   0     1288.75     1536.22    488.19 o 
  -9  18   0     1766.43     1452.03    443.82 o 
  -8  18   0     6624.25     6479.91    564.23 o 
  -7  18   0      881.55      948.74    403.09 o 
  -6  18   0     3354.98     2743.59    364.41 o 
  -5  18   0       77.19        0.00    426.28 o 
  -4  18   0    10446.65     9865.38    468.20 o 
  -3  18   0     3912.47     4320.00    516.04 o 
  -2  18   0     1314.88     1587.52    292.36 o 
  -1  18   0      537.46     1081.84    300.33 o 
   0  18   0     8411.54     7724.26    413.71 o 
   1  18   0     6423.27     6548.95    421.04 o 
   2  18   0      417.90      342.60    480.86 o 
   3  18   0     2198.33     2097.27    654.49 o 
   4  18   0      228.72        0.00    509.68 o 
   5  18   0     2441.41     2717.42    565.59 o 
   6  18   0       14.99      703.13    510.83 o 
 -12  19   0      969.69      287.59    511.46 o 
 -11  19   0      243.01      345.79    495.20 o 
 -10  19   0     6723.25     6363.65    586.72 o 
  -9  19   0     1218.01     1611.46    495.62 o 
  -8  19   0     1535.67     1758.37    437.28 o 
  -7  19   0       23.43       97.62    423.94 o 
  -6  19   0     3662.08     4126.89    703.05 o 
  -5  19   0     2242.05     2266.30    492.87 o 
  -4  19   0     2285.95     2108.87    399.09 o 
  -3  19   0     5340.76     5057.02    410.74 o 
  -2  19   0     8799.41     8633.09    476.13 o 
  -1  19   0     1395.33      724.25    306.77 o 
   0  19   0      552.75      568.89    301.74 o 
   1  19   0     3701.11     4046.75    496.01 o 
   2  19   0     2473.61     2057.87    532.63 o 
   3  19   0     5774.77     6520.50    789.88 o 
   4  19   0     1270.00      297.57    539.92 o 
   5  19   0     2242.01     2420.98    583.81 o 
 -11  20   0      477.29      317.77    515.49 o 
 -10  20   0     2109.52     2175.23    505.39 o 
  -9  20   0      821.50     1153.18    517.99 o 
  -8  20   0     4933.83     5535.11    770.42 o 
  -7  20   0      155.26      253.03    497.15 o 
  -6  20   0     2990.07     3203.33    567.37 o 
  -5  20   0     1587.35     1647.54    493.89 o 
  -4  20   0     7163.30     7544.22    565.96 o 
  -3  20   0     4725.21     4864.29    444.18 o 
  -2  20   0      200.24      537.01    350.44 o 
  -1  20   0     1970.91     1377.81    367.37 o 
   0  20   0     6115.62     6931.97    492.15 o 
   1  20   0    11858.95    13032.54    657.80 o 
   2  20   0     3780.35     4012.71    946.43 o 
   3  20   0     1233.10        0.00    906.17 o 
   4  20   0        5.21        0.00    515.40 o 
 -10  21   0     7694.58     7802.23    785.72 o 
  -9  21   0      580.34      721.95    572.95 o 
  -8  21   0      892.41     1063.41    573.68 o 
  -7  21   0       63.43      659.33    546.48 o 
  -6  21   0     4555.17     4915.92    641.25 o 
  -5  21   0     2482.25     2923.07    554.21 o 
  -4  21   0     3354.22     2781.38    431.66 o 
  -3  21   0     7908.92     9387.55    853.59 o 
  -2  21   0      974.64      687.74    374.21 o 
  -1  21   0     5854.23     4931.16    492.07 o 
   0  21   0     2520.50     3351.87    617.58 o 
   1  21   0     2851.26     2622.24    504.78 o 
   2  21   0      199.43      473.88    476.48 o 
  -9  22   0      101.54      432.27    525.03 o 
  -8  22   0     2182.22     1978.22    569.09 o 
  -7  22   0      786.56      623.63    558.22 o 
  -6  22   0     3740.48     3618.90    609.44 o 
  -5  22   0     1517.32     1993.19    536.68 o 
  -4  22   0     5574.81     4198.04    684.25 o 
  -3  22   0     3758.49     3476.04    474.94 o 
  -2  22   0       53.42      443.98    390.37 o 
  -1  22   0     1122.42      881.29    490.29 o 
   0  22   0     2865.97     2492.67    532.52 o 
  -7  23   0      449.31      172.21    608.31 o 
  -6  23   0     3023.16     3378.30    694.91 o 
  -5  23   0      823.05     1305.64    457.98 o 
  -4  23   0     2967.52     2640.81    481.47 o 
  -3  23   0     3105.08     3418.94    539.07 o 
  -2  23   0       94.15        0.00    417.39 o 
   1 -23   1      204.02        0.00    796.59 o 
   2 -23   1     7906.82     9492.21    879.67 o 
   3 -23   1     1497.83     1857.69    638.86 o 
   4 -23   1     6266.09     6662.73    553.98 o 
   5 -23   1     2816.69     2639.55    553.38 o 
   6 -23   1     1372.42       45.40    520.96 o 
   7 -23   1     7267.72     6140.87    701.64 o 
  -1 -22   1      759.41      829.41    502.39 o 
   0 -22   1     5054.79     4651.71    547.81 o 
   1 -22   1     1535.81     2699.91    526.15 o 
   2 -22   1     4109.45     4353.58    576.80 o 
   3 -22   1      122.72      576.54    486.12 o 
   4 -22   1      955.82      301.28    403.09 o 
   5 -22   1     6105.78     5890.71    526.06 o 
   6 -22   1      480.39        0.00    482.51 o 
   7 -22   1     2267.72     2371.21    605.99 o 
   8 -22   1      970.30     1135.66    586.16 o 
   9 -22   1     7394.34     8659.69    800.98 o 
  -2 -21   1     6981.93     6678.04    548.41 o 
  -1 -21   1     3553.94     3813.62    484.02 o 
   0 -21   1     3146.65     3191.36    868.62 o 
   1 -21   1      518.59        0.00    453.69 o 
   2 -21   1     5612.32     6008.07    683.61 o 
   3 -21   1     5674.48     6106.77    468.87 o 
   4 -21   1     7002.29     6180.66    519.10 o 
   5 -21   1     4283.65     5423.17    979.11 o 
   6 -21   1      380.37      495.24    478.15 o 
   7 -21   1     4107.69     3953.93    632.94 o 
   8 -21   1       53.96      262.50    539.71 o 
   9 -21   1     1064.93      364.37    470.06 o 
  10 -21   1       10.75        0.00    584.08 o 
  -4 -20   1     2448.83     2498.83    610.89 o 
  -3 -20   1      370.72     1196.87    545.28 o 
  -2 -20   1     4710.57     5002.54    504.55 o 
  -1 -20   1     2899.28     3454.88    463.92 o 
   0 -20   1     4658.47     5403.58    444.58 o 
   1 -20   1     5492.31     5966.98    406.64 o 
   2 -20   1     2282.22     2430.64    599.57 o 
   3 -20   1      310.71       44.75    361.66 o 
   4 -20   1     4706.01     4744.31    455.42 o 
   5 -20   1     9039.14     9575.21    627.24 o 
   6 -20   1       79.17      867.96    506.00 o 
   7 -20   1      436.78        8.64    494.03 o 
   8 -20   1     2020.31     2759.89    813.32 o 
   9 -20   1     5501.87     5397.90    603.71 o 
  10 -20   1      382.63      199.73    502.62 o 
  11 -20   1     1639.40     2274.49    561.95 o 
  -5 -19   1      167.15       62.29    568.70 o 
  -4 -19   1     1690.81     1544.62    550.26 o 
  -3 -19   1     2425.24     2845.20    575.11 o 
  -2 -19   1     7273.92     8233.59    518.08 o 
  -1 -19   1     5316.47     5497.49    486.40 o 
   0 -19   1     4673.16     5062.13    384.78 o 
   1 -19   1      610.60      519.71    299.92 o 
   2 -19   1     2941.18     3016.29    320.10 o 
   3 -19   1     8405.44     7776.16    419.86 o 
   4 -19   1     4863.54     4273.02    452.39 o 
   5 -19   1     2559.88     2037.74    443.03 o 
   6 -19   1     2094.38     1747.29    455.15 o 
   7 -19   1     4755.56     4755.60    805.54 o 
   8 -19   1     1122.42      952.65    442.79 o 
   9 -19   1     3274.86     3284.76    529.69 o 
  10 -19   1       55.14        0.00    477.74 o 
  11 -19   1     6010.76     5109.92    609.73 o 
  12 -19   1      168.51      244.49    522.76 o 
  -6 -18   1     5833.33     6313.07    694.68 o 
  -5 -18   1       25.82       55.74    506.17 o 
  -4 -18   1     2899.20     4243.65    626.65 o 
  -3 -18   1      120.51        0.00    468.57 o 
  -2 -18   1     3882.46     4750.65    438.96 o 
  -1 -18   1       74.54      543.68    302.23 o 
   0 -18   1     2356.49     2351.86    312.84 o 
   1 -18   1    13558.71    14170.14    492.57 o 
   2 -18   1     1948.29     2013.69    296.13 o 
   3 -18   1     2453.32     2630.10    327.45 o 
   4 -18   1     3074.68     2861.40    340.27 o 
   5 -18   1     8449.79     8791.03    473.23 o 
   6 -18   1      273.43      618.55    347.72 o 
   7 -18   1     1693.74     1875.85    421.86 o 
   8 -18   1      683.96        3.21    427.54 o 
   9 -18   1    10535.38    10492.30    658.20 o 
  10 -18   1     1608.55     1974.18    496.95 o 
  11 -18   1     1472.99     1639.75    798.25 o 
  12 -18   1     1283.40      725.94    499.04 o 
  13 -18   1     3863.41     3287.88    548.26 o 
  -7 -17   1      246.42      708.69    498.17 o 
  -6 -17   1     7388.59     8258.49    655.70 o 
  -5 -17   1     2569.62     2788.13    648.13 o 
  -4 -17   1     2950.05     3154.79    510.96 o 
  -3 -17   1      192.16      480.64    254.46 o 
  -2 -17   1     6819.61     7564.57    465.51 o 
  -1 -17   1    11013.15    10788.88    415.51 o 
   0 -17   1     4580.01     5363.78    351.44 o 
   1 -17   1     3402.29     3122.64    308.05 o 
   2 -17   1      375.14      172.06    256.99 o 
   3 -17   1    11835.96    11463.12    512.37 o 
   4 -17   1     6202.38     6638.12    420.50 o 
   5 -17   1      226.06      136.48    359.14 o 
   6 -17   1     2307.17     2371.34    335.45 o 
   7 -17   1    12102.02    11927.98    496.60 o 
   8 -17   1     1330.96     1931.78    404.03 o 
   9 -17   1     3997.18     3278.64    458.16 o 
  10 -17   1      113.04      677.34    445.46 o 
  11 -17   1     9823.96    10656.13    676.00 o 
  12 -17   1      196.93     1068.29    489.43 o 
  13 -17   1      256.69        0.00    443.04 o 
  -8 -16   1     7626.30     7596.10    585.59 o 
  -7 -16   1      320.81      384.90    448.29 o 
  -6 -16   1     6229.23     5318.67    662.66 o 
  -5 -16   1      134.34        0.00    425.43 o 
  -4 -16   1     4841.31     4900.91    859.00 o 
  -3 -16   1     4832.24     4412.51    304.42 o 
  -2 -16   1    16653.93    17000.33    434.65 o 
  -1 -16   1       53.09        0.00    238.01 o 
   0 -16   1     1457.17     2113.83    284.04 o 
   1 -16   1    11044.47    11738.90    418.56 o 
   2 -16   1     2042.45     2198.76    279.51 o 
   3 -16   1     2706.41     2341.72    303.71 o 
   4 -16   1      351.63     1074.11    277.90 o 
   5 -16   1    26819.87    25334.19    650.88 o 
   6 -16   1     1091.81     1972.34    306.79 o 
   7 -16   1      428.11      652.31    356.96 o 
   8 -16   1      206.98      424.15    319.03 o 
   9 -16   1    18225.59    18875.29    772.30 o 
  10 -16   1     2057.98     2665.10    428.43 o 
  11 -16   1      356.56      158.27    397.74 o 
  12 -16   1     3145.08     2972.85    476.20 o 
  13 -16   1     5120.29     4635.41    448.67 o 
  14 -16   1      520.17      285.52    447.22 o 
  -8 -15   1     2862.93     1693.50    450.97 o 
  -7 -15   1      472.10      683.87    417.42 o 
  -6 -15   1     4182.52     4402.27    492.56 o 
  -5 -15   1     5946.62     6195.73    548.92 o 
  -4 -15   1     4350.12     4224.56    501.48 o 
  -3 -15   1       48.17      368.62    236.81 o 
  -2 -15   1     5092.59     5453.95    387.62 o 
  -1 -15   1    17320.56    16429.66    422.05 o 
   0 -15   1     1559.07     1766.12    232.13 o 
   1 -15   1     3212.55     3693.76    259.27 o 
   2 -15   1      473.57      421.39    213.58 o 
   3 -15   1    29249.66    27684.47    624.15 o 
   4 -15   1     5538.68     5562.80    337.86 o 
   5 -15   1     3830.64     3734.40    389.75 o 
   6 -15   1      178.66      201.95    285.01 o 
   7 -15   1    20374.93    20299.86    628.74 o 
   8 -15   1     2439.88     2423.59    353.19 o 
   9 -15   1     7796.52     8003.67    449.92 o 
  10 -15   1       54.22        0.00    335.72 o 
  11 -15   1    10670.58     8727.32    585.09 o 
  12 -15   1      600.36     1424.19    395.48 o 
  13 -15   1       79.08      367.32    357.18 o 
  14 -15   1     1166.42      798.67    425.73 o 
  -9 -14   1      124.51        0.00    373.66 o 
  -8 -14   1     6629.62     6225.47    511.65 o 
  -7 -14   1     1838.38      868.16    400.61 o 
  -6 -14   1    10263.52     9917.16    586.56 o 
  -5 -14   1       10.61      483.16    461.24 o 
  -4 -14   1     4502.14     4273.76    492.61 o 
  -3 -14   1     4609.87     4698.36    246.63 o 
  -2 -14   1     4041.88     4247.69    255.36 o 
  -1 -14   1     3216.04     3589.83    236.52 o 
   0 -14   1     1451.86     1595.52    201.64 o 
   1 -14   1    14244.97    13962.26    378.13 o 
   2 -14   1     5303.83     5723.56    311.24 o 
   3 -14   1     5019.85     4549.07    297.97 o 
   4 -14   1      274.01       61.08    301.89 o 
   5 -14   1    32963.49    31240.59    638.35 o 
   6 -14   1     2762.70     3161.28    293.09 o 
   7 -14   1     1733.05     1405.34    350.97 o 
   8 -14   1     1589.79      803.16    285.73 o 
   9 -14   1    22061.69    21266.87    550.16 o 
  10 -14   1     1264.22     1229.63    387.19 o 
  11 -14   1       28.51        0.00    301.18 o 
  12 -14   1     3165.42     3478.42    375.75 o 
  13 -14   1     4973.17     5039.61    408.67 o 
  14 -14   1       17.21       44.41    375.84 o 
 -10 -13   1     7072.28     6593.06    939.71 o 
  -9 -13   1      629.35      682.41    356.55 o 
  -8 -13   1     7893.12     7476.35    544.83 o 
  -7 -13   1      166.95       97.13    333.75 o 
  -6 -13   1     4978.35     5354.22    458.59 o 
  -5 -13   1     8337.00     9173.87    542.23 o 
  -4 -13   1      664.79      515.31    268.39 o 
  -3 -13   1       51.27       99.52    176.14 o 
  -2 -13   1     9038.36     9386.92    300.45 o 
  -1 -13   1    15445.71    15534.95    346.17 o 
   0 -13   1    19612.54    19022.71    393.09 o 
   1 -13   1     3916.40     4535.79    295.21 o 
   2 -13   1      913.30     1059.42    210.76 o 
   3 -13   1    15543.02    14667.06    424.46 o 
   4 -13   1     3885.54     4831.61    314.13 o 
   5 -13   1     6308.81     5761.78    295.73 o 
   6 -13   1        1.65      344.48    176.88 o 
   7 -13   1    18298.20    16632.87    468.44 o 
   8 -13   1     1811.82     1541.79    278.54 o 
   9 -13   1     2242.17     1494.83    309.08 o 
  10 -13   1     2044.40     2228.79    382.56 o 
  11 -13   1     9555.40     9498.90    439.52 o 
  12 -13   1      843.28     1005.23    310.04 o 
  13 -13   1      178.41      272.59    465.00 o 
  14 -13   1      419.60        0.00    351.36 o 
  15 -13   1     4235.86     3608.35    509.58 o 
 -10 -12   1     3311.71     2501.13    386.73 o 
  -9 -12   1      393.81      604.10    327.50 o 
  -8 -12   1     2527.45     2260.41    357.91 o 
  -7 -12   1      625.27     1008.72    331.20 o 
  -6 -12   1     7762.85     7811.85    738.58 o 
  -5 -12   1      189.26      576.73    296.85 o 
  -4 -12   1     6242.08     6427.14    400.89 o 
  -3 -12   1    11188.86    10827.80    301.29 o 
  -2 -12   1     1842.04     1825.06    182.63 o 
  -1 -12   1     2307.95     2611.74    178.29 o 
   0 -12   1    16459.72    17024.10    361.75 o 
   1 -12   1    20628.45    19136.99    446.15 o 
   2 -12   1     2297.44     2481.23    230.14 o 
   3 -12   1     1397.63     1276.05    240.53 o 
   4 -12   1      365.76      616.55    204.14 o 
   5 -12   1    44195.24    42897.06    790.69 o 
   6 -12   1      452.75     1103.22    179.94 o 
   7 -12   1       57.30      120.23    223.13 o 
   8 -12   1      296.56      587.24    233.35 o 
   9 -12   1    19376.96    20485.09    572.68 o 
  10 -12   1     2613.23     3167.59    315.91 o 
  11 -12   1      702.15      698.29    278.95 o 
  12 -12   1     4408.11     5392.88    364.85 o 
  13 -12   1     5407.21     4608.57    475.16 o 
  14 -12   1       22.62        0.00    322.78 o 
  15 -12   1        6.10        0.00    384.01 o 
 -11 -11   1       23.71      906.07    376.09 o 
 -10 -11   1     6919.78     6369.69    427.33 o 
  -9 -11   1       43.05      273.94    256.39 o 
  -8 -11   1    14058.34    13347.50    506.15 o 
  -7 -11   1      370.83      415.45    260.46 o 
  -6 -11   1    13861.39    13226.00    500.87 o 
  -5 -11   1    13219.56    13354.49    428.35 o 
  -4 -11   1      398.94     1036.74    313.16 o 
  -3 -11   1     3874.82     3893.57    278.97 o 
  -2 -11   1     7361.08     7620.43    221.65 o 
  -1 -11   1    21205.23    20657.46    377.76 o 
   0 -11   1    19938.04    21090.79    376.06 o 
   1 -11   1     3217.81     3200.54    206.46 o 
   2 -11   1       73.63      176.69    167.02 o 
   3 -11   1    55098.94    53016.75    836.68 o 
   4 -11   1     8529.74     9435.08    324.26 o 
   5 -11   1       98.58        0.00    171.12 o 
   6 -11   1     3505.93     3712.72    251.94 o 
   7 -11   1    22562.12    21863.78    516.60 o 
   8 -11   1     2286.38     2712.66    305.28 o 
   9 -11   1     3908.41     4062.32    316.73 o 
  10 -11   1     5205.31     5568.91    332.95 o 
  11 -11   1    14856.32    13491.36    442.83 o 
  12 -11   1       49.41      136.15    256.10 o 
  13 -11   1     1107.92     1302.15    321.61 o 
  14 -11   1      876.90     1167.43    400.74 o 
  15 -11   1     3718.15     3516.62    475.28 o 
 -11 -10   1        6.15        0.00    703.94 o 
 -10 -10   1    10275.24    10356.63    491.02 o 
  -9 -10   1      157.06      404.08    267.45 o 
  -8 -10   1     7161.06     7078.58    320.12 o 
  -7 -10   1     3556.06     3918.62    283.09 o 
  -6 -10   1     2541.52     2693.92    237.20 o 
  -5 -10   1       17.01        0.00    185.31 o 
  -4 -10   1     9093.34    10397.60    364.78 o 
  -3 -10   1    19820.23    19286.70    430.76 o 
  -2 -10   1     3136.69     3322.60    199.36 o 
  -1 -10   1     3454.39     4009.67    172.41 o 
   0 -10   1      756.55      924.73    149.03 o 
   1 -10   1    46155.24    45954.99    703.75 o 
   2 -10   1     2104.60     2797.84    247.87 o 
   3 -10   1     2222.39     2263.82    205.50 o 
   4 -10   1     2296.69     2565.82    218.90 o 
   5 -10   1    53376.14    53559.59    952.01 o 
   6 -10   1      189.80      426.04    190.52 o 
   7 -10   1       29.45        0.00    180.84 o 
   8 -10   1     1562.38     1576.71    257.06 o 
   9 -10   1    13579.36    13660.19    422.13 o 
  10 -10   1     2917.23     3057.81    288.66 o 
  11 -10   1     1535.86     1788.74    276.19 o 
  12 -10   1     6646.87     7300.10    370.79 o 
  13 -10   1     7958.59     8328.10    471.96 o 
  14 -10   1     1092.06     1327.55    373.26 o 
  15 -10   1      476.19     1655.29    404.09 o 
 -12  -9   1     6955.24     7246.18   1151.35 o 
 -11  -9   1      674.68      510.13    520.87 o 
 -10  -9   1     5331.21     5525.19    325.67 o 
  -9  -9   1      179.21       38.82    218.36 o 
  -8  -9   1     6099.51     6386.02    313.22 o 
  -7  -9   1     4121.57     4553.16    469.48 o 
  -6  -9   1    15585.75    15786.46    373.81 o 
  -5  -9   1    15850.26    15063.33    430.08 o 
  -4  -9   1     5538.67     5925.16    266.48 o 
  -3  -9   1        7.09       94.10    167.61 o 
  -2  -9   1     2462.23     3100.75    149.53 o 
  -1  -9   1    62351.80    61314.82    837.37 o 
   0  -9   1       81.60      242.33    129.30 o 
   1  -9   1      497.43      295.02    145.37 o 
   2  -9   1      114.63       48.96    161.91 o 
   3  -9   1    72695.15    69410.69   1004.22 o 
   4  -9   1    22458.56    23365.50    586.59 o 
   5  -9   1      515.99     1001.06    185.02 o 
   6  -9   1     3675.80     4279.24    243.32 o 
   7  -9   1    16789.79    16795.75    450.96 o 
   8  -9   1       23.31        0.00    204.56 o 
   9  -9   1     3222.20     3642.10    244.31 o 
  10  -9   1     2690.53     2621.16    253.60 o 
  11  -9   1    14574.22    13745.07    439.27 o 
  12  -9   1      133.49      321.10    261.03 o 
  13  -9   1     1342.22     1775.75    308.45 o 
  14  -9   1     7260.76     7323.75    458.68 o 
  15  -9   1     5543.32     5673.22    447.21 o 
 -12  -8   1     7643.43     8456.78    782.64 o 
 -11  -8   1       18.44        1.54    640.53 o 
 -10  -8   1     5298.24     5739.21    638.63 o 
  -9  -8   1       59.99       44.52    195.10 o 
  -8  -8   1    17003.00    17312.09    489.13 o 
  -7  -8   1     6727.21     6478.28    264.86 o 
  -6  -8   1     7036.49     7026.96    306.38 o 
  -5  -8   1     1185.28     1004.96    148.27 o 
  -4  -8   1     9983.09    10734.56    289.77 o 
  -3  -8   1    21404.72    19832.53    390.71 o 
  -2  -8   1    16533.00    16576.19    291.81 o 
  -1  -8   1     5307.10     6722.27    200.10 o 
   0  -8   1       57.63      332.98    127.83 o 
   1  -8   1    49853.66    48230.55    679.99 o 
   2  -8   1     4976.09     5008.35    199.20 o 
   3  -8   1    10326.71     9960.77    345.35 o 
   4  -8   1     8284.01     8697.16    310.61 o 
   5  -8   1    24577.66    22638.40    452.88 o 
   6  -8   1       45.03       95.43    162.05 o 
   7  -8   1     1333.94      877.90    221.88 o 
   8  -8   1    11523.69    12453.58    365.55 o 
   9  -8   1    21283.18    20270.77    438.42 o 
  10  -8   1       51.01        0.00    215.64 o 
  11  -8   1       56.08      322.75    249.69 o 
  12  -8   1     9580.83    10491.77    393.18 o 
  13  -8   1     1433.70      980.03    392.28 o 
  14  -8   1     2171.60     2506.71    370.59 o 
  15  -8   1      493.74      590.03    475.24 o 
 -13  -7   1     1422.24     2017.29    644.20 o 
 -12  -7   1     9738.37     9403.47    792.93 o 
 -11  -7   1      440.19      283.25    519.56 o 
 -10  -7   1     4668.53     4714.40    563.00 o 
  -9  -7   1     1220.26     1241.58    482.18 o 
  -8  -7   1     7421.42     6715.27    378.30 o 
  -7  -7   1        0.55      231.50    130.30 o 
  -6  -7   1    29411.60    28104.13    531.88 o 
  -5  -7   1    26666.32    24750.96    439.97 o 
  -4  -7   1     6483.52     6135.55    225.19 o 
  -3  -7   1       94.75      100.29    134.45 o 
  -2  -7   1      108.10      137.09     77.34 o 
  -1  -7   1    87248.88    82299.80    970.36 o 
   0  -7   1      245.81      368.80    113.75 o 
   1  -7   1      680.07      504.84    126.12 o 
   2  -7   1     2236.87     1851.60    156.74 o 
   3  -7   1    81187.10    81075.26   1065.13 o 
   4  -7   1     3581.19     4637.48    335.29 o 
   5  -7   1     3946.46     4437.57    218.25 o 
   6  -7   1     6465.19     6449.57    272.50 o 
   7  -7   1    25393.06    26915.75    511.62 o 
   8  -7   1     2424.07     2858.46    207.69 o 
   9  -7   1      322.70      643.53    176.48 o 
  10  -7   1     3665.44     3583.58    221.98 o 
  11  -7   1    11247.59    10701.35    339.58 o 
  12  -7   1     3606.51     3468.71    284.65 o 
  13  -7   1      109.91       25.21    292.97 o 
  14  -7   1     4786.78     5501.33    503.59 o 
  15  -7   1     3267.76     4597.99    549.51 o 
 -13  -6   1       45.27        0.00    336.52 o 
 -12  -6   1     4908.44     4970.59    347.12 o 
 -11  -6   1     1831.86     1724.56    315.73 o 
 -10  -6   1     7941.31     7568.01    339.58 o 
  -9  -6   1      336.71      449.20    441.50 o 
  -8  -6   1    11678.20    11887.00    670.07 o 
  -7  -6   1    27055.10    25000.83    888.41 o 
  -6  -6   1    11479.13    11622.64    357.42 o 
  -5  -6   1     4545.32     4464.60    153.99 o 
  -4  -6   1    11412.88    11364.42    257.48 o 
  -3  -6   1    44203.70    44351.12    663.71 o 
  -2  -6   1    42980.16    43490.21    507.95 o 
  -1  -6   1        0.57        0.00     84.00 o 
   0  -6   1     2531.55     2818.60    130.33 o 
   1  -6   1    28639.13    29524.86    428.10 o 
   2  -6   1     1844.79     1381.91    131.63 o 
   3  -6   1    20362.18    19480.58    356.07 o 
   4  -6   1     7874.60     7550.53    231.55 o 
   5  -6   1    38112.89    35045.32    590.09 o 
   6  -6   1     1352.76      789.60    184.12 o 
   7  -6   1     2372.79     2523.90    168.77 o 
   8  -6   1    11468.46    12153.45    284.56 o 
   9  -6   1    23776.29    23662.57    416.43 o 
  10  -6   1     5786.13     5873.88    237.64 o 
  11  -6   1      420.94      440.09    182.72 o 
  12  -6   1     6638.13     7065.72    323.04 o 
  13  -6   1      127.92      386.66    399.32 o 
  14  -6   1     3526.74     3640.65    424.39 o 
  15  -6   1        3.42     1215.20    411.30 o 
 -13  -5   1     1498.63     1167.19    307.86 o 
 -12  -5   1    14153.60    14156.97    723.49 o 
 -11  -5   1        0.35      205.10    393.49 o 
 -10  -5   1     4377.31     4009.48    293.98 o 
  -9  -5   1     8321.72     7986.13    343.60 o 
  -8  -5   1    14151.04    14957.58    715.17 o 
  -7  -5   1     3729.72     3847.09    425.60 o 
  -6  -5   1    13313.94    13112.35    608.81 o 
  -5  -5   1    73305.09    71646.78   1763.62 o 
  -4  -5   1     6189.59     6003.87    304.50 o 
  -3  -5   1      248.06      205.88    101.06 o 
  -2  -5   1     7685.84     6741.99    140.52 o 
  -1  -5   1    54859.07    52657.41    628.90 o 
   0  -5   1      426.14      695.89     91.85 o 
   1  -5   1     4988.84     5058.60    145.05 o 
   2  -5   1     1574.99     1087.92    130.40 o 
   3  -5   1    92173.40    89351.45   1079.74 o 
   4  -5   1    19973.39    18938.95    326.27 o 
   5  -5   1    11791.50    12333.08    284.44 o 
   6  -5   1    16231.74    14921.32    292.49 o 
   7  -5   1    13423.91    12172.58    265.96 o 
   8  -5   1      949.89      996.61    154.20 o 
   9  -5   1       84.93      403.21    144.60 o 
  10  -5   1     1838.89     1769.49    213.34 o 
  11  -5   1     5848.73     5789.40    262.61 o 
  12  -5   1     6872.75     7228.95    350.36 o 
  13  -5   1      367.63       58.47    337.15 o 
  14  -5   1     2875.44     2880.88    401.61 o 
  15  -5   1      839.93      817.25    372.60 o 
 -14  -4   1     6247.49     6034.81    461.01 o 
 -13  -4   1      374.05        0.00    336.88 o 
 -12  -4   1     3430.43     2785.24    290.86 o 
 -11  -4   1     2259.02     2257.19    269.04 o 
 -10  -4   1     8391.31     8730.63    314.71 o 
  -9  -4   1     2111.02     2343.89    192.18 o 
  -8  -4   1     5883.70     5415.77    213.45 o 
  -7  -4   1    26656.41    26585.29    878.39 o 
  -6  -4   1    10983.16    11333.77    545.82 o 
  -5  -4   1    16351.25    15763.54    623.72 o 
  -4  -4   1     1597.31     1367.60    591.04 o 
  -3  -4   1    51770.70    56647.80    895.04 o 
  -2  -4   1      580.79      800.90     90.14 o 
  -1  -4   1     1542.24     1856.60     97.24 o 
   0  -4   1      145.93      338.60     69.20 o 
   1  -4   1    80415.02    83112.08    988.78 o 
   2  -4   1    41531.29    41016.90    523.22 o 
   3  -4   1    20390.89    21528.74    330.61 o 
   4  -4   1      380.54      540.44    122.75 o 
   5  -4   1    55715.42    54759.90    702.93 o 
   6  -4   1      999.77     1059.50    139.38 o 
   7  -4   1     5521.92     5952.81    203.67 o 
   8  -4   1    10259.35    10052.38    279.70 o 
   9  -4   1    32845.70    33471.02    542.27 o 
  10  -4   1     3631.61     4313.11    213.80 o 
  11  -4   1       99.07      312.02    176.38 o 
  12  -4   1     4527.91     5016.95    402.33 o 
  13  -4   1      136.23        0.00    324.28 o 
  14  -4   1     1993.44     1639.57    444.87 o 
  15  -4   1       85.70      223.22    376.70 o 
 -14  -3   1     3890.17     4235.10    378.86 o 
 -13  -3   1      413.54      594.19    304.87 o 
 -12  -3   1    17311.34    18162.33    569.91 o 
 -11  -3   1      415.09      499.48    243.31 o 
 -10  -3   1    12251.23    11872.11    417.99 o 
  -9  -3   1     4473.67     4432.53    252.55 o 
  -8  -3   1    10882.16    11024.53    309.41 o 
  -7  -3   1     1123.91     1115.48    128.82 o 
  -6  -3   1    12387.94    12026.86    556.53 o 
  -5  -3   1    30239.18    28430.55    849.14 o 
  -4  -3   1     9120.79    10063.93    450.32 o 
  -3  -3   1      824.12      276.99    219.46 o 
  -2  -3   1    20169.61    17978.72    282.03 o 
  -1  -3   1    95143.66    94046.27    914.85 o 
   0  -3   1     2902.27     2022.66    400.04 o 
   1  -3   1     4550.34     3458.55    293.11 o 
   2  -3   1       30.78        0.00     73.76 o 
   3  -3   1    80313.59    74511.12    886.00 o 
   4  -3   1      922.00     1372.13    108.27 o 
   5  -3   1     1965.03     1866.90    119.11 o 
   6  -3   1    39252.09    37557.22    541.64 o 
   7  -3   1    25577.73    24049.24    406.01 o 
   8  -3   1     1723.09     1816.16    163.60 o 
   9  -3   1     2665.96     3234.06    206.42 o 
  10  -3   1      310.57       17.18    183.49 o 
  11  -3   1     8268.05     7732.24    315.35 o 
  12  -3   1     5373.63     5458.08    410.22 o 
  13  -3   1       51.33        0.00    313.54 o 
  14  -3   1     5112.55     5685.02    462.06 o 
  15  -3   1     1354.63     1673.62    469.88 o 
 -14  -2   1     5256.41     5706.01    422.26 o 
 -13  -2   1       64.32        0.00    284.43 o 
 -12  -2   1     5994.57     5175.28    355.58 o 
 -11  -2   1     4282.34     4622.22    301.44 o 
 -10  -2   1    19231.40    19081.44    496.90 o 
  -9  -2   1      805.09      687.77    210.76 o 
  -8  -2   1      902.52     1023.68    140.62 o 
  -7  -2   1    13170.41    13527.53    293.66 o 
  -6  -2   1    15030.58    14421.26    285.00 o 
  -5  -2   1    12426.24    11745.87    277.80 o 
  -4  -2   1     3749.06     3889.15    410.48 o 
  -3  -2   1    80178.85    82026.47   1861.61 o 
  -2  -2   1      161.25        0.00    130.39 o 
  -1  -2   1     1648.74      748.44    161.66 o 
   0  -2   1      147.07        0.00     17.19 o 
   2  -2   1     7211.07     6369.64    138.98 o 
   3  -2   1      333.60      313.18     78.96 o 
   4  -2   1     8737.11     8542.10    168.14 o 
   5  -2   1    80534.15    89056.53   1007.02 o 
   6  -2   1    15822.84    15586.76    332.24 o 
   7  -2   1      795.38      932.79    128.50 o 
   8  -2   1    26301.13    25796.91    450.91 o 
   9  -2   1    10284.80    10033.76    272.34 o 
  10  -2   1     4564.15     5069.41    326.41 o 
  11  -2   1      681.63      526.87    263.80 o 
  12  -2   1    12258.83    12319.70    546.22 o 
  13  -2   1      767.94      188.66    322.87 o 
  14  -2   1      834.21      805.70    477.87 o 
  15  -2   1      106.98        0.00    352.65 o 
 -14  -1   1     3209.47     3178.67    394.19 o 
 -13  -1   1      341.18      337.62    312.76 o 
 -12  -1   1    24167.71    23505.32    668.90 o 
 -11  -1   1     1532.97     1514.72    265.91 o 
 -10  -1   1     6355.03     6680.61    286.25 o 
  -9  -1   1     7734.52     7489.13    307.00 o 
  -8  -1   1     2308.74     2395.10    175.47 o 
  -7  -1   1     6325.62     6909.90    217.46 o 
  -6  -1   1    13344.23    12953.67    284.90 o 
  -5  -1   1    67000.17    66388.17    955.62 o 
  -4  -1   1    18783.05    19726.95    329.22 o 
  -3  -1   1       17.00        0.00     90.99 o 
  -2  -1   1     9632.77     8720.93    250.67 o 
   0  -1   1      205.94        6.50      3.69 o 
   2  -1   1      100.25       78.20     34.40 o 
   3  -1   1   103293.24   108475.48   1085.32 o 
   4  -1   1      192.78      180.92     71.71 o 
   5  -1   1      126.58      718.15     91.67 o 
   6  -1   1    23983.35    23971.76    330.84 o 
   7  -1   1    24825.11    24700.52    360.37 o 
   8  -1   1     7265.94     6783.50    336.74 o 
   9  -1   1      232.59       60.23    181.33 o 
  10  -1   1     1468.12     1932.09    239.38 o 
  11  -1   1     2069.24     1811.14    295.85 o 
  12  -1   1     3760.91     3371.87    362.01 o 
  13  -1   1       30.35       26.24    331.29 o 
  14  -1   1     5416.63     5652.73    452.32 o 
  15  -1   1      132.51      593.73    380.12 o 
 -15   0   1      498.92      840.73    392.97 o 
 -14   0   1     7722.26     6869.02    542.09 o 
 -13   0   1      254.73        0.00    310.52 o 
 -12   0   1     3241.13     2950.02    353.30 o 
 -11   0   1     6267.06     5730.89    343.99 o 
 -10   0   1    14844.86    14322.85    391.36 o 
  -9   0   1    10482.79    10267.31    315.65 o 
  -8   0   1      406.40        0.00    175.74 o 
  -7   0   1    21184.55    20260.64    492.24 o 
  -6   0   1     8358.58     7362.81    321.45 o 
  -5   0   1    13103.31    12896.01    295.87 o 
  -4   0   1    15179.89    14488.65    258.55 o 
  -3   0   1   142880.63   144489.16   1639.91 o 
  -2   0   1      197.30      160.20     38.39 o 
   2   0   1      116.72      100.57     27.10 o 
   3   0   1     3529.95     4880.87    102.60 o 
   4   0   1     6501.46     6540.49    147.48 o 
   5   0   1    66613.72    73124.90    946.62 o 
   6   0   1     6240.22     5952.43    226.57 o 
   7   0   1      391.28      396.92    140.59 o 
   8   0   1    13060.92    12432.83    333.57 o 
   9   0   1    12192.93    12578.35    350.84 o 
  10   0   1     5757.88     6598.95    290.94 o 
  11   0   1      370.37      131.76    278.57 o 
  12   0   1    17832.63    17746.70    591.71 o 
  13   0   1     1096.69      901.58    329.94 o 
  14   0   1     2636.43     2290.37    580.52 o 
  15   0   1       10.70      273.11    382.65 o 
 -15   1   1        3.65        0.00    474.47 o 
 -14   1   1     1187.13      539.23    347.10 o 
 -13   1   1     2434.82     1768.04    353.09 o 
 -12   1   1    16159.17    14765.51    535.68 o 
 -11   1   1      106.51       81.42    267.53 o 
 -10   1   1     6592.92     6501.43    289.34 o 
  -9   1   1     5502.50     5952.08    343.03 o 
  -8   1   1    10460.02    10723.15    315.41 o 
  -7   1   1     3889.72     3714.56    164.87 o 
  -6   1   1    11122.70    10856.09    225.30 o 
  -5   1   1    45964.28    45704.69    567.18 o 
  -4   1   1     3046.55     2565.05     98.53 o 
  -3   1   1    14829.30    16415.19    223.04 o 
  -2   1   1    36999.26    33645.30    617.08 o 
   2   1   1    13068.10    12466.45    182.40 o 
   3   1   1    33663.27    35074.65    463.27 o 
   4   1   1    31624.14    31488.99    492.75 o 
   5   1   1     5105.43     5420.20    183.38 o 
   6   1   1     5908.19     5758.29    200.09 o 
   7   1   1    15434.34    16179.21    348.85 o 
   8   1   1     4965.61     4987.32    218.13 o 
   9   1   1     2057.89     1784.88    188.31 o 
  10   1   1    20521.79    21057.69    501.51 o 
  11   1   1     3752.50     4653.37    344.27 o 
  12   1   1     4523.04     4402.48    363.36 o 
  13   1   1      350.37      518.02    324.04 o 
  14   1   1     3496.80     3181.13    398.68 o 
 -15   2   1      775.35      321.99    397.78 o 
 -14   2   1     9669.60    10300.93    576.99 o 
 -13   2   1      414.13      603.28    341.68 o 
 -12   2   1     2633.38     2810.34    342.45 o 
 -11   2   1     5127.44     5408.26    311.14 o 
 -10   2   1     4771.33     4890.37    269.13 o 
  -9   2   1    13629.96    14179.66    414.78 o 
  -8   2   1     4567.82     3845.33    144.08 o 
  -7   2   1     5625.04     5177.06    162.88 o 
  -6   2   1    30383.86    29854.62    392.79 o 
  -5   2   1    14407.89    15273.13    260.29 o 
  -4   2   1      361.81      228.58     86.09 o 
  -3   2   1   104616.39   105849.56   1274.13 o 
  -2   2   1    14759.66    13716.26    255.53 o 
   1   2   1    23589.59    24865.79    354.75 o 
   2   2   1    10916.09    10439.87    161.95 o 
   3   2   1     6359.52     6067.17    141.76 o 
   4   2   1    13191.15    14045.88    266.61 o 
   5   2   1    48395.88    47425.05    716.54 o 
   6   2   1    10701.12     9611.43    243.28 o 
   7   2   1      366.63      684.88    135.18 o 
   8   2   1     6920.73     7364.83    243.57 o 
   9   2   1     6126.04     6325.16    251.58 o 
  10   2   1     3238.74     3184.32    283.43 o 
  11   2   1      650.43      423.48    248.71 o 
  12   2   1    20175.10    19867.79    881.70 o 
  13   2   1      128.41      225.40    301.09 o 
  14   2   1     3756.97     3199.28    388.38 o 
 -15   3   1        2.65        0.00    446.69 o 
 -14   3   1      738.61      606.20    649.59 o 
 -13   3   1      289.59      464.75    372.72 o 
 -12   3   1    12858.71    13461.34    581.36 o 
 -11   3   1       21.34      185.59    207.49 o 
 -10   3   1     4782.27     4814.28    204.25 o 
  -9   3   1    14665.68    14346.33    326.05 o 
  -8   3   1    14739.47    14290.68    276.94 o 
  -7   3   1      242.77      213.42     95.52 o 
  -6   3   1    24145.45    22272.54    356.77 o 
  -5   3   1   101864.06   104343.61   1172.24 o 
  -4   3   1     3849.86     3854.00    132.07 o 
  -3   3   1      926.67     1558.18    112.42 o 
  -2   3   1    10433.11    10332.96    179.20 o 
  -1   3   1    76154.50    79044.80   1106.69 o 
   0   3   1      335.26      257.70     61.83 o 
   1   3   1      526.14      640.33     74.97 o 
   2   3   1    18006.67    17290.18    221.58 o 
   3   3   1    43556.90    40662.33    609.30 o 
   4   3   1     5394.10     4519.05    148.37 o 
   5   3   1       43.31        9.35    128.05 o 
   6   3   1     4636.51     4283.55    166.15 o 
   7   3   1    11762.39    12294.97    346.70 o 
   8   3   1     5271.84     4855.64    205.88 o 
   9   3   1      179.71      174.93    183.12 o 
  10   3   1    10347.29    10270.11    452.67 o 
  11   3   1     1694.19     1287.22    258.77 o 
  12   3   1     8425.78     8751.81    464.76 o 
  13   3   1        3.88        0.00    372.66 o 
  14   3   1     1496.06     2062.89    349.01 o 
 -15   4   1      741.07     1588.41    444.13 o 
 -14   4   1    12506.70    12599.96    628.71 o 
 -13   4   1     1571.73     1373.07    410.46 o 
 -12   4   1     2633.10     2734.79    386.58 o 
 -11   4   1     8439.22     7951.02    285.08 o 
 -10   4   1    10345.29    11034.23    429.20 o 
  -9   4   1     1133.44     1648.20    165.00 o 
  -8   4   1     5211.03     5134.97    213.09 o 
  -7   4   1     8462.24     8830.65    234.03 o 
  -6   4   1    13273.34    12735.26    255.58 o 
  -5   4   1    17318.80    17841.78    323.62 o 
  -4   4   1     1452.07     1902.08    142.72 o 
  -3   4   1    52401.74    52737.64    641.74 o 
  -2   4   1      492.92      503.27    100.16 o 
  -1   4   1    44125.08    40695.62    480.19 o 
   0   4   1    16540.04    17470.84    275.48 o 
   1   4   1    66682.30    65164.27    757.58 o 
   2   4   1    16458.01    16462.00    231.68 o 
   3   4   1      522.94      394.38    113.48 o 
   4   4   1    15665.49    14477.27    292.26 o 
   5   4   1    75849.60    73353.55   1060.86 o 
   6   4   1    16279.73    15573.96    319.56 o 
   7   4   1      218.88      311.05    152.73 o 
   8   4   1     8265.20     7491.36    277.70 o 
   9   4   1      416.08      833.65    230.61 o 
  10   4   1     7178.75     7128.66    305.38 o 
  11   4   1        4.92      169.57    242.71 o 
  12   4   1    12098.91    12922.17    489.92 o 
  13   4   1     2185.70     2662.00    372.34 o 
  14   4   1     4365.06     4126.63    386.19 o 
 -15   5   1       16.20        0.15    439.05 o 
 -14   5   1       65.25      426.91    334.73 o 
 -13   5   1      672.30     1352.12    458.10 o 
 -12   5   1    15164.73    15947.63    492.39 o 
 -11   5   1       50.19      338.46    235.83 o 
 -10   5   1     1535.63     1698.31    199.29 o 
  -9   5   1    25093.80    24858.50    426.87 o 
  -8   5   1     6676.89     6940.18    232.24 o 
  -7   5   1     1759.47     1490.99    143.88 o 
  -6   5   1       40.59        0.00    144.28 o 
  -5   5   1    71915.96    70545.37    932.61 o 
  -4   5   1     2229.27     2452.30    144.34 o 
  -3   5   1    15138.69    15589.79    367.28 o 
  -2   5   1     5097.37     5076.89    175.60 o 
  -1   5   1    73148.32    70525.96    825.55 o 
   0   5   1      245.52      375.69    107.14 o 
   1   5   1      453.98      864.44    107.41 o 
   2   5   1    14914.20    15458.31    243.65 o 
   3   5   1    43785.29    43779.53    698.29 o 
   4   5   1     5898.60     6323.74    203.65 o 
   5   5   1     6121.46     6156.73    208.57 o 
   6   5   1     6129.25     6179.63    200.84 o 
   7   5   1     6013.19     6156.55    246.10 o 
   8   5   1     6241.45     6301.27    255.28 o 
   9   5   1      156.26        0.00    178.38 o 
  10   5   1    16795.59    16741.20    448.84 o 
  11   5   1      803.65      886.84    254.81 o 
  12   5   1     7546.30     7711.53    379.27 o 
  13   5   1      102.68        0.00    327.52 o 
 -15   6   1     2428.57     3637.28    845.70 o 
 -14   6   1     9838.18     9222.80    522.50 o 
 -13   6   1      700.99      539.69    395.43 o 
 -12   6   1     2345.51     1876.20    252.09 o 
 -11   6   1    14372.19    14395.25    414.49 o 
 -10   6   1    10688.71    11269.75    306.16 o 
  -9   6   1     2154.87     2633.28    188.92 o 
  -8   6   1     2625.23     3286.89    181.15 o 
  -7   6   1    32649.70    31459.64    502.67 o 
  -6   6   1     4976.97     5736.93    247.60 o 
  -5   6   1     9141.98     8556.15    253.27 o 
  -4   6   1        5.37      343.05    140.62 o 
  -3   6   1   132045.42   125150.65   1554.12 o 
  -2   6   1       18.86      380.33    120.71 o 
  -1   6   1    20504.69    18533.02    320.55 o 
   0   6   1     6233.59     7036.10    189.44 o 
   1   6   1    45782.34    46279.50    592.53 o 
   2   6   1     7785.55     8681.71    191.09 o 
   3   6   1     3065.67     3012.55    156.94 o 
   4   6   1    12594.77    12868.15    320.62 o 
   5   6   1    36811.18    34183.91    574.40 o 
   6   6   1    18315.63    18084.23    369.46 o 
   7   6   1     1401.91     1131.60    194.80 o 
   8   6   1    13133.40    13869.83    421.41 o 
   9   6   1     3361.83     3643.16    255.76 o 
  10   6   1    10703.25    10554.18    394.19 o 
  11   6   1       99.62      172.74    227.77 o 
  12   6   1     6274.31     6429.83    350.66 o 
  13   6   1     1490.11     1550.73    410.72 o 
 -15   7   1       26.73      991.57    539.71 o 
 -14   7   1      335.55      402.93    336.88 o 
 -13   7   1      430.05      516.94    296.32 o 
 -12   7   1     8079.88     8815.21    443.27 o 
 -11   7   1     1074.95     1176.04    234.49 o 
 -10   7   1      405.70      262.23    183.98 o 
  -9   7   1    14300.73    14321.09    341.74 o 
  -8   7   1     2744.44     2518.70    265.20 o 
  -7   7   1     3564.90     3264.17    242.05 o 
  -6   7   1      283.20      534.48    183.13 o 
  -5   7   1    30155.55    26821.26    496.58 o 
  -4   7   1    10291.64    10986.38    320.56 o 
  -3   7   1    10389.34    12540.80    303.75 o 
  -2   7   1     2951.95     2755.93    176.01 o 
  -1   7   1    41467.33    43979.35    626.91 o 
   0   7   1      379.04      373.40    129.21 o 
   1   7   1     6947.36     6957.60    289.61 o 
   2   7   1    22445.85    25145.99    369.36 o 
   3   7   1    23545.77    22655.84    434.78 o 
   4   7   1    16733.81    17789.90    400.84 o 
   5   7   1       98.80      186.71    150.05 o 
   6   7   1    15628.32    15410.32    370.58 o 
   7   7   1     1234.12     1280.26    196.05 o 
   8   7   1     9087.74     8899.93    374.43 o 
   9   7   1     4511.20     4205.51    262.93 o 
  10   7   1     8279.79     7840.66    322.60 o 
  11   7   1       47.70        4.03    432.30 o 
  12   7   1     6837.45     6097.79    442.66 o 
 -15   8   1     4548.21     4940.53    428.50 o 
 -14   8   1     5943.61     5283.26    412.92 o 
 -13   8   1       39.72      294.97    282.95 o 
 -12   8   1     1077.24      732.78    258.97 o 
 -11   8   1    15604.80    14617.42    452.73 o 
 -10   8   1     8913.78     9486.92    322.00 o 
  -9   8   1     3679.70     4116.70    241.85 o 
  -8   8   1      543.59      169.10    194.38 o 
  -7   8   1    14656.87    13622.74    454.73 o 
  -6   8   1       30.24        0.00    155.25 o 
  -5   8   1     5897.50     5458.18    255.86 o 
  -4   8   1      984.78     1903.53    230.92 o 
  -3   8   1    35337.71    35238.26    702.65 o 
  -2   8   1     1105.49     1139.76    170.52 o 
  -1   8   1     1403.71     1172.33    153.98 o 
   0   8   1      222.43      672.60    142.87 o 
   1   8   1    56289.56    56357.96    716.74 o 
   2   8   1     7726.47     7443.79    201.68 o 
   3   8   1      193.36      164.32    112.63 o 
   4   8   1     8605.32     8951.90    388.04 o 
   5   8   1    33919.46    33068.25    630.06 o 
   6   8   1    15425.20    15641.57    393.94 o 
   7   8   1      108.84       85.85    208.96 o 
   8   8   1    14231.60    13842.85    430.80 o 
   9   8   1      170.19      104.82    211.09 o 
  10   8   1     3147.70     3089.29    282.77 o 
  11   8   1      793.08     1367.21    482.07 o 
  12   8   1     2679.43     2609.55    398.09 o 
 -15   9   1      294.12       73.99    537.23 o 
 -14   9   1     2045.03     1554.35    387.42 o 
 -13   9   1     4194.56     3516.64    341.64 o 
 -12   9   1     9423.31    10981.76    560.02 o 
 -11   9   1     2889.50     3003.56    287.71 o 
 -10   9   1      768.38     2007.66    251.79 o 
  -9   9   1     9332.31    10561.12    370.81 o 
  -8   9   1     1005.25     1401.98    241.30 o 
  -7   9   1     8640.51     9520.08    342.75 o 
  -6   9   1       56.17      254.18    172.69 o 
  -5   9   1    32525.05    30642.39    646.43 o 
  -4   9   1     1103.42     1077.23    221.86 o 
  -3   9   1    10277.61    10340.92    316.10 o 
  -2   9   1     6430.80     7090.60    289.82 o 
  -1   9   1    41330.33    39798.18    631.33 o 
   0   9   1    12517.92    12321.12    291.01 o 
   1   9   1     9823.90    10030.99    253.90 o 
   2   9   1    19725.51    19380.86    338.94 o 
   3   9   1    25772.78    25456.73    441.41 o 
   4   9   1    16370.93    16623.73    456.10 o 
   5   9   1      308.92      211.05    184.62 o 
   6   9   1    12287.32    12329.00    384.92 o 
   7   9   1      189.65      193.21    216.78 o 
   8   9   1    10031.84     9987.42    391.04 o 
   9   9   1      120.12      371.97    261.82 o 
  10   9   1     2902.88     2491.42    288.12 o 
  11   9   1       59.74        0.00    294.61 o 
  12   9   1     7180.88     5420.50    543.80 o 
 -15  10   1     7601.89     7835.72    513.04 o 
 -14  10   1     1695.13     1797.65    393.38 o 
 -13  10   1     2301.65     2510.90    337.43 o 
 -12  10   1      121.87       48.61    372.32 o 
 -11  10   1    18805.71    18326.82    552.16 o 
 -10  10   1     6012.80     6310.09    365.36 o 
  -9  10   1     6555.01     6469.50    348.46 o 
  -8  10   1      185.79      451.81    232.69 o 
  -7  10   1    16095.97    15962.77    409.87 o 
  -6  10   1      509.04      668.58    237.76 o 
  -5  10   1     7344.23     6859.03    425.49 o 
  -4  10   1     6576.02     7093.27    294.19 o 
  -3  10   1     7106.39     7481.01    276.16 o 
  -2  10   1     6145.19     5504.16    359.49 o 
  -1  10   1     7636.63     7139.69    260.44 o 
   0  10   1    12656.48    11787.52    293.54 o 
   1  10   1    60084.51    60061.47    800.37 o 
   2  10   1    16024.94    15550.68    328.05 o 
   3  10   1     2562.08     2342.94    166.79 o 
   4  10   1     3918.98     3687.60    293.93 o 
   5  10   1    15421.63    15779.49    461.65 o 
   6  10   1    18836.36    18478.92    594.07 o 
   7  10   1      318.33      141.96    241.09 o 
   8  10   1     7303.94     7091.89    509.87 o 
   9  10   1       77.45      320.45    286.67 o 
  10  10   1     4675.93     4968.75    368.68 o 
  11  10   1     2330.28     2171.36    503.08 o 
 -15  11   1       90.51       75.69    432.01 o 
 -14  11   1        2.01        0.00    404.37 o 
 -13  11   1     8320.65     8442.57    424.96 o 
 -12  11   1     5065.21     5357.49    351.80 o 
 -11  11   1     1967.20     1854.99    272.26 o 
 -10  11   1     1087.38     1247.06    276.22 o 
  -9  11   1     6276.95     6618.98    382.76 o 
  -8  11   1      836.13      611.72    244.45 o 
  -7  11   1     1654.14     1929.90    241.77 o 
  -6  11   1      438.08     1221.04    219.64 o 
  -5  11   1    34834.01    31341.39    830.90 o 
  -4  11   1     1218.55     1753.71    215.48 o 
  -3  11   1     5867.91     5967.15    271.70 o 
  -2  11   1     6190.14     6231.06    279.49 o 
  -1  11   1    38350.37    35589.55    635.63 o 
   0  11   1    20323.53    21148.58    413.21 o 
   1  11   1     5627.52     5950.97    254.67 o 
   2  11   1      753.70      513.18    151.43 o 
   3  11   1    10292.93    10502.17    319.17 o 
   4  11   1    20356.15    19803.41    543.27 o 
   5  11   1     1170.69     1354.91    280.39 o 
   6  11   1     5349.39     5152.81    371.92 o 
   7  11   1      700.53      804.98    543.10 o 
   8  11   1     1890.79     1901.75    363.72 o 
   9  11   1      375.92      157.07    327.31 o 
  10  11   1     3925.21     3835.82    373.40 o 
  11  11   1      284.29      142.25    350.31 o 
 -15  12   1     6443.97     6860.46    564.14 o 
 -14  12   1      519.94      201.68    326.57 o 
 -13  12   1     1546.72     1848.99    332.59 o 
 -12  12   1      504.99      972.18    315.89 o 
 -11  12   1     6824.23     6235.46    394.29 o 
 -10  12   1     7127.19     6973.57    393.78 o 
  -9  12   1     5178.93     4749.17    379.58 o 
  -8  12   1        6.21      197.94    257.31 o 
  -7  12   1    12113.27    12960.46    411.89 o 
  -6  12   1     1240.66     1150.48    214.12 o 
  -5  12   1    13551.15    13843.25    452.37 o 
  -4  12   1     3443.68     3402.45    248.48 o 
  -3  12   1    15268.30    14752.87    403.76 o 
  -2  12   1     3538.70     3664.83    251.92 o 
  -1  12   1     4695.20     4899.60    304.27 o 
   0  12   1    22662.21    22717.73    418.32 o 
   1  12   1    45168.70    44047.76    655.58 o 
   2  12   1    20838.16    20593.54    411.57 o 
   3  12   1     1550.74     1810.25    186.05 o 
   4  12   1     4994.05     4490.25    328.67 o 
   5  12   1     7781.56     7316.15    436.59 o 
   6  12   1    10955.68    11487.50    581.41 o 
   7  12   1      376.92       70.50    500.12 o 
   8  12   1     9351.75    10368.39    556.59 o 
   9  12   1      227.04       33.61    404.68 o 
  10  12   1     6202.24     6373.99    537.47 o 
 -14  13   1      467.28      621.41    382.96 o 
 -13  13   1     4972.74     4074.38    393.34 o 
 -12  13   1     4478.81     5162.81    398.60 o 
 -11  13   1      890.86     1065.37    313.79 o 
 -10  13   1     1174.65     1103.81    310.97 o 
  -9  13   1     9028.77     8378.35    531.09 o 
  -8  13   1      302.58      432.28    257.79 o 
  -7  13   1     1764.23     1656.40    264.83 o 
  -6  13   1     1807.44     1997.86    354.20 o 
  -5  13   1    28827.75    28806.77    607.81 o 
  -4  13   1     8374.12     8589.74    340.98 o 
  -3  13   1     4633.14     4552.54    360.73 o 
  -2  13   1     4291.72     4424.79    278.08 o 
  -1  13   1    20041.37    19849.29    488.58 o 
   0  13   1    14349.64    15482.63    367.89 o 
   1  13   1     1330.59     1296.37    185.56 o 
   2  13   1      306.57      585.41    186.85 o 
   3  13   1     2465.54     2490.18    270.63 o 
   4  13   1    13831.28    13938.22    507.59 o 
   5  13   1      653.17      772.31    441.06 o 
   6  13   1     6242.26     5868.34    562.69 o 
   7  13   1     1873.87     1124.01    388.80 o 
   8  13   1     6332.20     6596.27    520.25 o 
   9  13   1       23.96        0.00    360.44 o 
 -14  14   1      136.80        0.00    355.80 o 
 -13  14   1     1090.84      875.86    362.77 o 
 -12  14   1      643.92     1141.61    366.57 o 
 -11  14   1     7362.54     7245.82    513.27 o 
 -10  14   1      626.71      568.69    296.22 o 
  -9  14   1     2334.34     2806.09    286.54 o 
  -8  14   1     3855.78     4173.24    308.12 o 
  -7  14   1    23725.73    23750.21    600.71 o 
  -6  14   1      116.03      213.79    250.58 o 
  -5  14   1    16432.84    16793.99    472.32 o 
  -4  14   1      110.73      519.18    230.77 o 
  -3  14   1     6258.39     6272.22    332.17 o 
  -2  14   1     4376.32     4554.35    294.06 o 
  -1  14   1     8373.33     9100.01    347.82 o 
   0  14   1     7063.71     7772.57    297.24 o 
   1  14   1    15036.97    14988.91    384.98 o 
   2  14   1    31019.32    31259.09    601.97 o 
   3  14   1     5400.33     5607.53    391.10 o 
   4  14   1     6907.25     7468.69    559.00 o 
   5  14   1     7033.80     6340.03    532.23 o 
   6  14   1     9988.81     9624.09    618.40 o 
   7  14   1       27.11      258.23    399.20 o 
   8  14   1     7640.96     7875.39    576.63 o 
   9  14   1      111.25       98.32    400.41 o 
 -14  15   1      183.27      129.32    445.31 o 
 -13  15   1     3468.19     3905.94    445.97 o 
 -12  15   1     4971.91     5358.88    518.65 o 
 -11  15   1      674.13      810.20    441.34 o 
 -10  15   1     1510.99     2196.69    394.04 o 
  -9  15   1     5456.51     5252.84    358.69 o 
  -8  15   1       39.76      197.22    292.97 o 
  -7  15   1     5057.17     6013.27    415.07 o 
  -6  15   1      289.01      853.20    287.87 o 
  -5  15   1    14076.16    14016.34    457.06 o 
  -4  15   1    20477.29    19966.56    559.98 o 
  -3  15   1    25115.91    23792.71    768.66 o 
  -2  15   1       51.65      839.57    255.07 o 
  -1  15   1     3076.22     3232.39    325.93 o 
   0  15   1    24095.77    23788.46    516.12 o 
   1  15   1       53.92        0.00    220.94 o 
   2  15   1     9164.61    10024.54    363.78 o 
   3  15   1     2061.17     2028.92    251.99 o 
   4  15   1     8019.63     9169.81    675.36 o 
   5  15   1     1004.52     1961.51    462.70 o 
   6  15   1     3473.91     3145.01    495.63 o 
   7  15   1       88.94       46.78    435.64 o 
   8  15   1    10800.49    10886.52    650.20 o 
 -13  16   1      270.95        0.00    432.82 o 
 -12  16   1       13.06        0.00    453.11 o 
 -11  16   1     6216.18     4407.53    757.47 o 
 -10  16   1      775.62      249.28    382.03 o 
  -9  16   1     2286.91     2015.17    405.72 o 
  -8  16   1      133.56      581.02    309.62 o 
  -7  16   1    11324.96    11377.73    494.78 o 
  -6  16   1     3298.11     3107.93    347.61 o 
  -5  16   1     6955.60     6181.96    384.27 o 
  -4  16   1      117.57      261.58    283.15 o 
  -3  16   1     3551.61     3937.25    419.37 o 
  -2  16   1     8713.15     9050.88    398.46 o 
  -1  16   1     5363.26     6580.84    415.59 o 
   0  16   1      332.50       69.10    264.20 o 
   1  16   1     3575.05     4684.85    325.53 o 
   2  16   1    13551.24    13237.94    445.46 o 
   3  16   1     4812.37     4324.98    325.45 o 
   4  16   1     1351.77     1453.37    541.12 o 
   5  16   1     2826.79     4127.98    537.58 o 
   6  16   1    11949.70    12513.91    747.08 o 
   7  16   1        1.69        0.00    458.03 o 
 -13  17   1     5855.88     6640.43    713.39 o 
 -12  17   1     3174.89     3412.19    565.84 o 
 -11  17   1      414.07        0.00    461.43 o 
 -10  17   1     1626.49     1689.98    477.93 o 
  -9  17   1     7657.03     7706.01    595.22 o 
  -8  17   1       85.23        0.00    260.74 o 
  -7  17   1     1231.76      780.28    314.45 o 
  -6  17   1      109.03      390.80    282.48 o 
  -5  17   1     6394.76     6576.10    498.51 o 
  -4  17   1     5362.39     5920.20    429.11 o 
  -3  17   1     4782.06     4940.10    349.58 o 
  -2  17   1     1181.93     1347.71    277.59 o 
  -1  17   1     7200.40     7803.93    419.40 o 
   0  17   1     7534.60     7881.32    406.71 o 
   1  17   1      238.28       37.63    273.55 o 
   2  17   1     1418.04      766.72    352.50 o 
   3  17   1      875.00      704.63    335.30 o 
   4  17   1     4714.48     4719.65    601.58 o 
   5  17   1      118.77        0.00    527.45 o 
   6  17   1     6668.81     6428.15    637.99 o 
 -12  18   1       70.41      304.55    492.48 o 
 -11  18   1     6566.38     6528.65    636.80 o 
 -10  18   1      106.98      212.07    469.21 o 
  -9  18   1     2508.61     2993.12    840.86 o 
  -8  18   1      769.50      821.24    464.55 o 
  -7  18   1     6311.88     6233.10    512.61 o 
  -6  18   1      287.30        0.00    361.43 o 
  -5  18   1     2457.52     2367.24    371.97 o 
  -4  18   1      963.42      995.28    302.90 o 
  -3  18   1     9321.44     8509.74    641.97 o 
  -2  18   1     2471.82     2636.08    311.60 o 
  -1  18   1     1721.91     1832.60    307.47 o 
   0  18   1      306.20        0.00    347.86 o 
   1  18   1     2345.08     1818.63    348.86 o 
   2  18   1     9093.45    10042.26    571.38 o 
   3  18   1     1283.07      755.11    386.35 o 
   4  18   1     3372.04     2216.40    569.04 o 
   5  18   1     1457.68      944.79    537.44 o 
   6  18   1    10348.41    10406.81    753.16 o 
 -12  19   1      650.92      814.20    543.68 o 
 -11  19   1     2162.82     1764.44    527.11 o 
 -10  19   1     1264.53     1272.40    535.40 o 
  -9  19   1     8426.09     8537.49    664.34 o 
  -8  19   1      956.35     2100.37    495.42 o 
  -7  19   1     1807.80     2276.33    539.33 o 
  -6  19   1      102.25        0.00    463.07 o 
  -5  19   1     7760.27     7805.62    591.96 o 
  -4  19   1     3361.49     3442.59    475.89 o 
  -3  19   1     1118.84     1250.05    380.27 o 
  -2  19   1     1983.85     2668.84    377.47 o 
  -1  19   1     5058.78     5170.34    391.85 o 
   0  19   1     4130.86     3977.86    464.62 o 
   1  19   1     5219.77     4960.33    469.38 o 
   2  19   1     2025.22     1811.99    438.22 o 
   3  19   1      447.05       29.68    429.69 o 
   4  19   1     3044.76     3089.97    661.89 o 
 -11  20   1     7543.48     6251.75    664.53 o 
 -10  20   1       14.09        0.00    483.10 o 
  -9  20   1     4378.67     4400.52    623.05 o 
  -8  20   1      176.67      612.44    540.69 o 
  -7  20   1     1454.17     1084.81    515.78 o 
  -6  20   1      443.24      788.23    498.55 o 
  -5  20   1     2983.53     2716.74    487.71 o 
  -4  20   1     2922.91     3331.01    496.18 o 
  -3  20   1     4324.46     4177.47    436.07 o 
  -2  20   1     3145.20     3273.99    428.53 o 
  -1  20   1     1343.62     1457.62    391.79 o 
   0  20   1     1855.31     2056.93    462.61 o 
   1  20   1     1547.48     1503.16    455.41 o 
   2  20   1    12727.83    13715.34    660.12 o 
   3  20   1      821.51      777.82    550.78 o 
 -10  21   1      543.98      791.14    606.89 o 
  -9  21   1     5901.35     6564.79    744.61 o 
  -8  21   1     1918.57     1404.25    583.52 o 
  -7  21   1     2457.32     1671.13    728.02 o 
  -6  21   1      843.06      928.56    505.30 o 
  -5  21   1     1849.96     2491.26    540.55 o 
  -4  21   1     5613.94     5277.09    592.55 o 
  -3  21   1     2071.76     2205.86    569.97 o 
  -2  21   1      598.03      346.49    451.71 o 
  -1  21   1     1532.71     2135.75    439.38 o 
   0  21   1    13394.89    14367.44    826.76 o 
   1  21   1     3856.70     2901.91    691.25 o 
   2  21   1     1095.31     1288.99    497.91 o 
  -9  22   1     2034.88     2542.98    653.16 o 
  -8  22   1      219.47        0.00    543.87 o 
  -7  22   1     1179.32     1098.37    600.54 o 
  -6  22   1      926.25     1091.00    546.31 o 
  -5  22   1     1478.59      797.58    496.38 o 
  -4  22   1     4294.47     3084.99    473.30 o 
  -3  22   1     1619.52     1448.38    467.60 o 
  -2  22   1     5209.49     5350.09    509.17 o 
  -1  22   1     1428.67     1065.97    507.95 o 
   0  22   1      872.04     1010.98    513.24 o 
  -6  23   1     1144.64      343.26    550.35 o 
  -5  23   1     1607.80     1990.65    537.19 o 
  -4  23   1     3563.60     3917.47    531.96 o 
  -3  23   1     1934.49     2181.94    503.63 o 
   1 -23   2     1670.03     1566.94    521.29 o 
   2 -23   2      272.51      249.66    445.46 o 
   3 -23   2     3198.29     3831.27    506.25 o 
   4 -23   2    10221.87     9581.86    609.34 o 
   5 -23   2     2154.29     3378.06    584.70 o 
   6 -23   2     3161.51     3124.11    593.87 o 
   7 -23   2      689.67      396.75    548.05 o 
  -1 -22   2     3540.05     3851.00    559.92 o 
   0 -22   2      188.58       40.52    473.80 o 
   1 -22   2     4199.94     3868.88    544.12 o 
   2 -22   2     1756.67     1468.73    440.29 o 
   3 -22   2     5266.63     5828.40    506.57 o 
   4 -22   2     1843.91     1547.99    455.19 o 
   5 -22   2      278.92       37.69    409.14 o 
   6 -22   2     5815.35     5553.18    637.11 o 
   7 -22   2      500.03      268.81    547.78 o 
   8 -22   2      965.41     1093.82    594.69 o 
   9 -22   2      260.82      294.46    576.83 o 
  -3 -21   2     1426.29     1306.75    579.67 o 
  -2 -21   2      572.48      337.37    488.54 o 
  -1 -21   2     7738.72     8878.03    583.56 o 
   0 -21   2     5890.61     5558.06    818.98 o 
   1 -21   2     2815.69     3480.93    488.78 o 
   2 -21   2      109.31        0.00    363.05 o 
   3 -21   2     2196.78     3132.30    433.61 o 
   4 -21   2    10155.29     9643.78    898.12 o 
   5 -21   2     2933.07     3263.77    452.58 o 
   6 -21   2      816.85      217.84    509.23 o 
   7 -21   2       22.17        0.00    512.73 o 
   8 -21   2     4851.54     4584.99    668.33 o 
   9 -21   2      274.18      241.70    557.64 o 
  10 -21   2      757.68      689.08    585.43 o 
  -4 -20   2     1069.44     1407.52    744.42 o 
  -3 -20   2     4142.21     4015.51    640.40 o 
  -2 -20   2     2120.86     2165.83    744.75 o 
  -1 -20   2     6053.34     6961.41    770.01 o 
   0 -20   2       18.14        0.00    314.36 o 
   1 -20   2     4261.77     3841.53    373.87 o 
   2 -20   2     8173.34     8280.06    461.14 o 
   3 -20   2     5427.79     5421.00    494.85 o 
   4 -20   2     1981.49     1601.86    352.77 o 
   5 -20   2     3088.25     2856.83    480.78 o 
   6 -20   2    12082.00    11487.89    995.12 o 
   7 -20   2       90.84      496.19    498.63 o 
   8 -20   2     1105.37     1394.80    603.42 o 
   9 -20   2     1061.37     1081.57    510.39 o 
  10 -20   2     6902.10     7095.00    623.20 o 
  11 -20   2       95.78        0.00    484.46 o 
  -5 -19   2     1929.75     1957.13    573.55 o 
  -4 -19   2      635.40      520.14    558.73 o 
  -3 -19   2     4094.01     2952.68    568.88 o 
  -2 -19   2      935.35     1271.23    387.31 o 
  -1 -19   2     5018.61     5119.47    467.01 o 
   0 -19   2     7782.28     7451.74    401.74 o 
   1 -19   2     1509.66     1129.72    307.86 o 
   2 -19   2      749.58      253.70    287.84 o 
   3 -19   2     1440.94      858.74    302.13 o 
   4 -19   2     9178.37     8978.29    715.78 o 
   5 -19   2     1740.55     2055.63    434.38 o 
   6 -19   2     1999.61     1951.52    473.11 o 
   7 -19   2      500.68      642.20    439.46 o 
   8 -19   2     7860.73     7371.27    833.73 o 
   9 -19   2     3165.22     3587.52    511.69 o 
  10 -19   2     2828.82     2435.24    626.14 o 
  11 -19   2     1128.41     1376.72    611.52 o 
  12 -19   2     4702.93     4781.67    714.06 o 
  -6 -18   2       22.12        0.00    627.44 o 
  -5 -18   2     3113.87     3070.62    563.33 o 
  -4 -18   2      530.42      491.32    511.20 o 
  -3 -18   2     5427.79     5827.71    632.71 o 
  -2 -18   2     2406.10     2489.26    385.17 o 
  -1 -18   2     6045.60     6140.60    384.24 o 
   0 -18   2      537.86       41.37    275.65 o 
   1 -18   2      273.36      173.74    276.99 o 
   2 -18   2    11005.65    10884.42    427.27 o 
   3 -18   2     5142.67     5001.52    343.27 o 
   4 -18   2      388.23        0.00    304.77 o 
   5 -18   2     2528.84     2750.36    366.95 o 
   6 -18   2    13673.17    14020.46    538.22 o 
   7 -18   2     3889.99     4540.35    504.64 o 
   8 -18   2      434.85        0.00    456.47 o 
   9 -18   2       45.87        0.00    368.23 o 
  10 -18   2    15948.90    16520.46   1408.90 o 
  11 -18   2       12.72        0.00    599.81 o 
  12 -18   2     3517.07     4331.61    541.00 o 
  13 -18   2     1161.75     1199.30    497.04 o 
  -7 -17   2     5578.86     5617.28    591.35 o 
  -6 -17   2        4.04       58.90    471.14 o 
  -5 -17   2     4381.71     4482.06    575.27 o 
  -4 -17   2      972.50      997.67    480.19 o 
  -3 -17   2     5766.15     5777.63    537.47 o 
  -2 -17   2      134.21      660.23    337.36 o 
  -1 -17   2     3278.98     3486.31    433.30 o 
   0 -17   2    19125.54    18754.74    593.35 o 
   1 -17   2     6595.35     6800.81    502.03 o 
   2 -17   2       20.58        0.00    241.32 o 
   3 -17   2     2169.99     2285.07    276.32 o 
   4 -17   2    29270.08    28926.77    742.33 o 
   5 -17   2       50.67      964.12    319.99 o 
   6 -17   2      200.84      359.92    273.57 o 
   7 -17   2       28.11        0.00    348.11 o 
   8 -17   2    11346.88    10324.36    775.95 o 
   9 -17   2     2593.72     2733.99    404.76 o 
  10 -17   2     1444.90     2041.47    493.01 o 
  11 -17   2     3352.44     3752.32    547.06 o 
  12 -17   2     5366.90     4665.16    567.00 o 
  13 -17   2      175.10        0.00    402.06 o 
  -8 -16   2       25.11      195.64    432.20 o 
  -7 -16   2     3825.07     5484.63    544.05 o 
  -6 -16   2     2426.27     2508.05    505.23 o 
  -5 -16   2     5425.54     5989.89    567.02 o 
  -4 -16   2       29.19        0.00    405.71 o 
  -3 -16   2     4080.50     3919.30    331.29 o 
  -2 -16   2    11943.08    11162.37    357.56 o 
  -1 -16   2     6267.23     6238.87    436.40 o 
   0 -16   2      939.27      805.13    268.41 o 
   1 -16   2     4519.39     4248.01    399.51 o 
   2 -16   2    11000.10    11275.75    460.77 o 
   3 -16   2     3245.25     4515.84    331.33 o 
   4 -16   2      114.81        0.00    287.36 o 
   5 -16   2     2222.56     1860.98    315.10 o 
   6 -16   2    29014.73    28520.33   1010.96 o 
   7 -16   2     1229.83      959.87    235.07 o 
   8 -16   2     1580.79     1174.98    314.19 o 
   9 -16   2       40.47        0.00    254.13 o 
  10 -16   2    17659.00    17962.70    736.26 o 
  11 -16   2     1250.46     2380.85    574.20 o 
  12 -16   2      439.46      652.60    423.84 o 
  13 -16   2     2257.90     2109.15    473.18 o 
  14 -16   2     3353.37     2888.38    599.08 o 
  -8 -15   2        9.10        0.00    624.55 o 
  -7 -15   2     3658.15     3482.44    484.53 o 
  -6 -15   2        4.83        0.00    393.68 o 
  -5 -15   2     2469.67     2507.95    458.50 o 
  -4 -15   2     6290.98     7901.68    588.21 o 
  -3 -15   2     1563.92     2013.04    288.87 o 
  -2 -15   2       86.94      335.39    205.40 o 
  -1 -15   2      391.17      295.47    191.40 o 
   0 -15   2    12114.59    11381.48    347.07 o 
   1 -15   2     6869.53     7565.04    305.12 o 
   2 -15   2     4511.01     4725.23    278.51 o 
   3 -15   2      422.95      327.41    244.35 o 
   4 -15   2    28309.65    27441.69    590.98 o 
   5 -15   2       61.51      211.70    240.49 o 
   6 -15   2     1233.56     1502.08    290.24 o 
   7 -15   2      382.82      296.51    306.68 o 
   8 -15   2    22034.51    21463.62    652.09 o 
   9 -15   2     1809.54     2608.36    470.89 o 
  10 -15   2      163.22      337.58    341.08 o 
  11 -15   2     2753.89     3051.67    440.13 o 
  12 -15   2    11557.63    11832.24    664.72 o 
  13 -15   2      155.01      638.05    366.31 o 
  14 -15   2        5.05        0.00    379.18 o 
  -9 -14   2     2620.71     2659.26    404.81 o 
  -8 -14   2        8.72        0.00    369.00 o 
  -7 -14   2     5655.64     5350.59    473.29 o 
  -6 -14   2     5025.87     5367.47    480.70 o 
  -5 -14   2     4205.32     4858.75    535.21 o 
  -4 -14   2       84.76       73.22    455.16 o 
  -3 -14   2     8247.45     8298.06    362.05 o 
  -2 -14   2     5888.57     6165.12    265.53 o 
  -1 -14   2     7115.68     6981.67    288.87 o 
   0 -14   2     3177.02     3491.27    249.80 o 
   1 -14   2      410.36      549.66    191.84 o 
   2 -14   2     8727.81     8843.38    319.23 o 
   3 -14   2     4182.22     4529.31    298.06 o 
   4 -14   2       48.76       75.79    206.56 o 
   5 -14   2      434.82      293.91    228.68 o 
   6 -14   2    58805.43    52908.64    953.95 o 
   7 -14   2      283.59     1104.51    277.73 o 
   8 -14   2     2690.75     2295.22    304.71 o 
   9 -14   2     4001.54     4408.47    356.66 o 
  10 -14   2    13176.54    12386.47    499.26 o 
  11 -14   2     2313.17     2994.41    382.09 o 
  12 -14   2      829.78     1370.97    331.69 o 
  13 -14   2     2126.84     1901.42    358.16 o 
  14 -14   2     3778.30     3492.41    440.46 o 
 -10 -13   2      453.01      940.13    795.27 o 
  -9 -13   2     3966.73     3923.67    400.83 o 
  -8 -13   2      209.24       75.92    325.94 o 
  -7 -13   2    10158.46     9958.07    545.13 o 
  -6 -13   2      453.50        0.00    333.42 o 
  -5 -13   2     7812.77     7121.05    423.69 o 
  -4 -13   2     8545.02     9126.05    541.69 o 
  -3 -13   2      639.01      914.21    167.68 o 
  -2 -13   2      489.00      655.63    168.53 o 
  -1 -13   2     2410.07     2834.86    269.97 o 
   0 -13   2    23171.29    22829.80    419.01 o 
   1 -13   2     2019.38     2515.98    224.54 o 
   2 -13   2     6270.69     6233.74    329.10 o 
   3 -13   2       31.99      452.97    211.75 o 
   4 -13   2    22527.94    21097.57    489.06 o 
   5 -13   2     3702.22     3571.81    275.93 o 
   6 -13   2       13.32        0.00    136.64 o 
   7 -13   2      179.84      344.33    240.36 o 
   8 -13   2    20917.18    19429.88    517.49 o 
   9 -13   2       16.96      365.59    288.85 o 
  10 -13   2       14.88        0.00    291.11 o 
  11 -13   2     4307.62     4469.57    394.05 o 
  12 -13   2    14040.29    12460.01    477.13 o 
  13 -13   2      844.06      274.55    308.15 o 
  14 -13   2       76.78      380.76    343.55 o 
  15 -13   2     3443.40     4394.05    853.24 o 
 -10 -12   2      103.55      357.31    579.76 o 
  -9 -12   2     6229.09     5759.92    404.26 o 
  -8 -12   2        5.29       90.24    292.38 o 
  -7 -12   2     5772.22     5788.42    427.18 o 
  -6 -12   2     8370.38     8609.85    524.82 o 
  -5 -12   2      453.85      285.47    232.62 o 
  -4 -12   2      359.92      487.44    247.58 o 
  -3 -12   2     4518.99     4722.57    199.58 o 
  -2 -12   2    11174.44    11325.69    291.36 o 
  -1 -12   2     4769.23     4867.65    209.95 o 
   0 -12   2      102.90        0.00    152.69 o 
   1 -12   2     6184.13     6642.91    275.59 o 
   2 -12   2    18671.92    18734.06    445.29 o 
   3 -12   2     6530.77     7648.03    295.19 o 
   4 -12   2      254.69      457.02    198.00 o 
   5 -12   2     8761.29     9044.67    351.72 o 
   6 -12   2    49576.73    47480.60    847.64 o 
   7 -12   2     2123.72     2650.71    256.85 o 
   8 -12   2      630.53      255.41    233.45 o 
   9 -12   2      343.77        0.00    353.40 o 
  10 -12   2    13237.65    12826.61    444.05 o 
  11 -12   2     2725.75     3035.83    311.67 o 
  12 -12   2      211.40      700.65    287.95 o 
  13 -12   2      915.35     1003.72    323.92 o 
  14 -12   2     2939.23     3251.09    392.09 o 
  15 -12   2      541.42     1096.50    448.06 o 
 -11 -11   2    13716.77    14030.85   1176.55 o 
 -10 -11   2        1.59       16.56    272.03 o 
  -9 -11   2     1077.54     1638.91    279.39 o 
  -8 -11   2      580.29      546.05    265.04 o 
  -7 -11   2    10420.89    10473.53    425.88 o 
  -6 -11   2     1205.53     1075.78    271.49 o 
  -5 -11   2    17896.96    17507.51    487.08 o 
  -4 -11   2     7035.77     7637.91    327.37 o 
  -3 -11   2     9571.37     9607.18    360.63 o 
  -2 -11   2      277.87      438.51    129.98 o 
  -1 -11   2     1462.78     1502.99    145.08 o 
   0 -11   2    57980.30    53862.02    711.83 o 
   1 -11   2      141.11       63.71    152.59 o 
   2 -11   2      685.22      261.88    177.59 o 
   3 -11   2      105.67      710.24    179.25 o 
   4 -11   2    46278.54    44032.68    737.58 o 
   5 -11   2     6084.91     5429.42    344.11 o 
   6 -11   2       32.05        0.00    194.93 o 
   7 -11   2     3259.09     3653.50    252.74 o 
   8 -11   2    17098.10    16828.37    535.32 o 
   9 -11   2      140.13      186.17    252.12 o 
  10 -11   2     1770.00     1851.30    265.76 o 
  11 -11   2     6478.32     8110.87    396.29 o 
  12 -11   2     8728.97     8549.85    396.52 o 
  13 -11   2     1509.73     2147.16    310.37 o 
  14 -11   2      214.14      863.13    381.84 o 
  15 -11   2     3054.41     3416.09    489.51 o 
 -11 -10   2    10582.03    10923.81    821.46 o 
 -10 -10   2     1552.61      919.50    563.78 o 
  -9 -10   2     8172.29     7472.86    460.44 o 
  -8 -10   2       44.04       98.64    186.47 o 
  -7 -10   2     9190.42     8671.25    328.77 o 
  -6 -10   2     4112.03     4474.06    236.96 o 
  -5 -10   2      997.02     1017.65    204.98 o 
  -4 -10   2      176.27      101.67    184.28 o 
  -3 -10   2     5428.23     6416.00    265.45 o 
  -2 -10   2    34488.80    34113.34    510.70 o 
  -1 -10   2    16285.45    16822.30    344.84 o 
   0 -10   2      713.47      666.56    145.79 o 
   1 -10   2       61.75      445.08    145.27 o 
   2 -10   2    67645.95    67529.49   1043.50 o 
   3 -10   2      135.76      627.64    185.33 o 
   4 -10   2     3124.36     2490.99    208.33 o 
   5 -10   2     9491.04     9123.49    315.77 o 
   6 -10   2    42663.95    40681.29    701.92 o 
   7 -10   2     3363.98     3164.87    274.32 o 
   8 -10   2     1204.50     1204.86    238.30 o 
   9 -10   2      704.02     1277.45    243.74 o 
  10 -10   2    21974.92    20479.47    506.28 o 
  11 -10   2      431.65      902.49    249.99 o 
  12 -10   2      836.51     1251.88    279.93 o 
  13 -10   2     4661.33     4406.14    381.21 o 
  14 -10   2     4507.14     4586.80    422.91 o 
  15 -10   2     3433.35     4735.00    504.95 o 
 -12  -9   2        1.99        0.00    591.84 o 
 -11  -9   2    13946.92    13012.14    889.46 o 
 -10  -9   2       99.25        0.00    427.75 o 
  -9  -9   2     3795.77     3918.93    267.00 o 
  -8  -9   2     2512.74     2463.03    197.68 o 
  -7  -9   2     5802.93     5648.53    438.14 o 
  -6  -9   2      168.77      347.96    172.36 o 
  -5  -9   2     9117.93     8900.32    273.12 o 
  -4  -9   2    21535.60    22163.41    475.84 o 
  -3  -9   2     3721.66     3709.06    206.64 o 
  -2  -9   2     2565.92     2903.77    147.09 o 
  -1  -9   2     1818.84     2031.03    159.58 o 
   0  -9   2    78043.31    72472.05    880.06 o 
   1  -9   2      861.59      924.87    157.37 o 
   2  -9   2      325.06      611.26    169.18 o 
   3  -9   2     1022.12     1290.48    174.58 o 
   4  -9   2    83961.12    78028.18   1170.00 o 
   5  -9   2    13422.98    14100.11    377.93 o 
   6  -9   2     3378.17     3045.59    220.13 o 
   7  -9   2     7489.00     8144.49    328.40 o 
   8  -9   2     7645.93     7449.35    404.73 o 
   9  -9   2       58.70      232.21    197.01 o 
  10  -9   2        7.56        0.00    208.33 o 
  11  -9   2    10405.69    10302.65    372.11 o 
  12  -9   2    11824.51    12157.03    471.11 o 
  13  -9   2     1423.10     1855.89    316.91 o 
  14  -9   2       67.63      130.38    345.88 o 
  15  -9   2     9568.48    10679.39    523.16 o 
 -12  -8   2       42.84      144.73    498.66 o 
 -11  -8   2     8674.86     8524.32    994.94 o 
 -10  -8   2     1175.09      869.99    521.02 o 
  -9  -8   2    11560.36    10964.18    695.72 o 
  -8  -8   2       30.35      117.97    220.45 o 
  -7  -8   2    12975.46    12359.57    327.54 o 
  -6  -8   2    10456.13    10134.38    300.60 o 
  -5  -8   2     8061.31     8149.01    348.34 o 
  -4  -8   2        8.61      107.23    133.69 o 
  -3  -8   2     3005.55     3011.72    193.73 o 
  -2  -8   2    15877.05    15147.53    263.35 o 
  -1  -8   2    13406.71    13331.23    372.77 o 
   0  -8   2     2772.59     2957.13    163.88 o 
   1  -8   2     1234.70     1463.04    150.16 o 
   2  -8   2    79381.58    84624.10   1106.29 o 
   3  -8   2     6548.11     7012.98    262.62 o 
   4  -8   2     2114.06     2048.25    200.81 o 
   5  -8   2      107.57        0.00    173.09 o 
   6  -8   2    40798.46    40085.23    683.82 o 
   7  -8   2     4089.65     3797.05    248.45 o 
   8  -8   2      105.73       48.89    175.42 o 
   9  -8   2     6960.78     7378.37    283.91 o 
  10  -8   2    28665.30    27257.99    521.77 o 
  11  -8   2     3093.99     3499.93    284.77 o 
  12  -8   2      123.51      618.88    411.03 o 
  13  -8   2     5671.92     5973.76    396.22 o 
  14  -8   2     1305.20     1499.61    338.35 o 
  15  -8   2     3632.77     3856.66    532.00 o 
 -13  -7   2     2284.52     3426.72    641.87 o 
 -12  -7   2       14.88       95.50    497.66 o 
 -11  -7   2     9576.36     7239.67    693.26 o 
 -10  -7   2       33.46        0.00    409.61 o 
  -9  -7   2     8572.83    10057.69    689.16 o 
  -8  -7   2     8267.22     8505.51   1019.58 o 
  -7  -7   2    17151.92    17880.72    783.85 o 
  -6  -7   2     3342.16     3754.90    269.45 o 
  -5  -7   2     6682.56     7155.04    210.64 o 
  -4  -7   2    21163.56    20136.61    383.75 o 
  -3  -7   2    10351.89    10693.47    269.83 o 
  -2  -7   2      138.07      205.91     86.22 o 
  -1  -7   2    10191.30     9170.09    210.08 o 
   0  -7   2    57986.32    57306.14    673.81 o 
   1  -7   2     1264.09     1411.26    146.28 o 
   2  -7   2       15.14        6.58    114.09 o 
   3  -7   2     1612.89     1897.52    163.87 o 
   4  -7   2    88618.02    87052.88   1198.31 o 
   5  -7   2       58.59      809.95    179.38 o 
   6  -7   2     1674.89     2110.22    201.22 o 
   7  -7   2     9819.26     9428.18    276.43 o 
   8  -7   2    16085.69    14707.83    434.31 o 
   9  -7   2      126.07      460.50    165.26 o 
  10  -7   2      362.84      379.25    225.01 o 
  11  -7   2     4935.43     5450.29    270.93 o 
  12  -7   2     5543.98     6177.51    362.28 o 
  13  -7   2     2261.58     1792.90    326.83 o 
  14  -7   2        1.49      253.63    370.18 o 
  15  -7   2     7708.50     8225.14    543.13 o 
 -13  -6   2     9065.64     8289.99    409.45 o 
 -12  -6   2       51.20       10.77    233.97 o 
 -11  -6   2     6035.55     5587.52    637.06 o 
 -10  -6   2     7204.99     7216.30    635.13 o 
  -9  -6   2    10138.70     9521.78    636.14 o 
  -8  -6   2     5750.96     5807.23    530.20 o 
  -7  -6   2    31980.42    31196.21   1030.25 o 
  -6  -6   2    38240.06    37736.84   1108.51 o 
  -5  -6   2     9232.82     9945.53    325.27 o 
  -4  -6   2     3796.76     3820.49    148.92 o 
  -3  -6   2      740.03      668.95    138.21 o 
  -2  -6   2    60681.91    63581.24    769.84 o 
  -1  -6   2      106.88       34.46     65.67 o 
   0  -6   2      502.42      978.81    111.09 o 
   1  -6   2     1145.15     1339.12    109.56 o 
   2  -6   2    53426.11    53680.46    731.02 o 
   3  -6   2    23860.81    20423.14    369.42 o 
   4  -6   2     3239.05     3214.63    176.99 o 
   5  -6   2     1192.18     1063.84    197.47 o 
   6  -6   2    23687.01    21952.87    449.22 o 
   7  -6   2     2735.41     2832.26    180.88 o 
   8  -6   2       21.94      154.50    152.38 o 
   9  -6   2     3977.40     4098.82    204.82 o 
  10  -6   2    17930.52    17265.30    395.59 o 
  11  -6   2     4096.52     4549.66    295.16 o 
  12  -6   2      169.50      592.87    234.99 o 
  13  -6   2     3591.41     3746.91    340.06 o 
  14  -6   2      234.15        0.00    497.71 o 
  15  -6   2     3313.29     4058.49    487.72 o 
 -13  -5   2     1563.82      738.55    307.02 o 
 -12  -5   2      294.16      485.54    267.41 o 
 -11  -5   2    13465.56    13017.89    484.38 o 
 -10  -5   2      620.02       36.40    382.39 o 
  -9  -5   2     6832.69     7356.29    822.18 o 
  -8  -5   2     7862.80     7929.84    558.93 o 
  -7  -5   2    17360.24    16777.15   1371.95 o 
  -6  -5   2     7880.79     8649.28   1012.71 o 
  -5  -5   2      901.99     1030.51    383.41 o 
  -4  -5   2    48718.53    48730.52    896.43 o 
  -3  -5   2     3378.14     4021.78    142.55 o 
  -2  -5   2     2896.88     3300.30     98.20 o 
  -1  -5   2     4992.54     4953.40    135.65 o 
   0  -5   2   128114.01   132616.81   1392.92 o 
   1  -5   2      589.73      789.51    125.83 o 
   2  -5   2    12075.57    12436.86    255.01 o 
   3  -5   2     2963.00     2704.70    157.69 o 
   4  -5   2    75777.23    71508.77    855.90 o 
   5  -5   2     2238.83     2359.87    178.35 o 
   6  -5   2      775.92      997.69    127.17 o 
   7  -5   2     6834.09     7056.83    198.81 o 
   8  -5   2    50370.27    50819.13    674.16 o 
   9  -5   2      942.03     1417.77    168.90 o 
  10  -5   2      399.30      501.29    208.04 o 
  11  -5   2     4970.79     5361.61    318.69 o 
  12  -5   2     3398.70     3104.91    240.68 o 
  13  -5   2     3854.87     4077.15    318.95 o 
  14  -5   2      136.80      506.77    355.08 o 
  15  -5   2     3390.37     4057.32    443.58 o 
 -14  -4   2      162.07      257.04    328.45 o 
 -13  -4   2    11088.88    11154.30    449.75 o 
 -12  -4   2        4.61        0.00    245.37 o 
 -11  -4   2      803.15      685.02    204.83 o 
 -10  -4   2     5949.93     6356.76    379.30 o 
  -9  -4   2     1239.93      923.93    230.37 o 
  -8  -4   2      474.38      327.68    280.65 o 
  -7  -4   2     9724.45     9361.03    691.90 o 
  -6  -4   2    55473.52    50631.33   1350.09 o 
  -5  -4   2     7639.19     7880.14    437.82 o 
  -4  -4   2     9337.95     9752.77    489.44 o 
  -3  -4   2     1453.76     1844.14    148.53 o 
  -2  -4   2    21520.56    22242.69    352.87 o 
  -1  -4   2       34.12      241.53     57.72 o 
   0  -4   2     7534.12     8389.70    148.23 o 
   1  -4   2     3178.97     2721.65    119.73 o 
   2  -4   2   137218.53   133567.16   1575.23 o 
   3  -4   2      460.50      379.11    100.42 o 
   4  -4   2      870.00     1109.57    119.29 o 
   5  -4   2    30986.71    32302.18    439.43 o 
   6  -4   2    45858.40    42786.39    553.58 o 
   7  -4   2     9256.03     9025.79    227.81 o 
   8  -4   2       21.78      214.30    130.97 o 
   9  -4   2     3433.42     4170.08    197.00 o 
  10  -4   2    19255.83    18819.04    413.89 o 
  11  -4   2     5123.48     5210.72    277.62 o 
  12  -4   2      459.40      449.62    314.71 o 
  13  -4   2     6685.72     7966.61    468.57 o 
  14  -4   2      114.00        0.00    364.99 o 
  15  -4   2     2154.41     1257.47    431.85 o 
 -14  -3   2       10.38        0.00    288.43 o 
 -13  -3   2     3420.08     2787.51    354.27 o 
 -12  -3   2      106.27       14.37    262.98 o 
 -11  -3   2    26391.96    26694.79    608.56 o 
 -10  -3   2      452.80      470.51    206.97 o 
  -9  -3   2    19112.09    18723.46    439.77 o 
  -8  -3   2     7572.72     6920.46    280.95 o 
  -7  -3   2    16429.96    15922.83    342.28 o 
  -6  -3   2     5698.43     6528.32    314.77 o 
  -5  -3   2     4484.51     4477.25    367.92 o 
  -4  -3   2    63471.18    60690.06   1465.01 o 
  -3  -3   2      206.79      216.32    217.26 o 
  -2  -3   2    10459.55     9038.04    160.07 o 
  -1  -3   2    28811.10    28971.61    326.01 o 
   0  -3   2    34317.38    32435.77    469.11 o 
   1  -3   2     1074.32      923.74    134.27 o 
   2  -3   2       64.64        0.00     69.18 o 
   3  -3   2    62272.27    68219.95    750.50 o 
   4  -3   2    72875.39    72730.60    775.90 o 
   5  -3   2      474.32      512.49    113.99 o 
   6  -3   2        5.52      515.08    119.12 o 
   7  -3   2    19097.52    18078.07    326.95 o 
   8  -3   2    40797.74    41840.88    575.30 o 
   9  -3   2     1731.33     1440.09    204.77 o 
  10  -3   2        7.60        0.00    150.47 o 
  11  -3   2     9202.68     9872.21    473.86 o 
  12  -3   2     1189.08     1135.75    324.64 o 
  13  -3   2     5937.18     6403.51    449.20 o 
  14  -3   2       75.53       93.28    363.65 o 
  15  -3   2     2730.36     2854.40    567.36 o 
 -14  -2   2       20.28      309.37    368.78 o 
 -13  -2   2    16084.39    16156.82    687.29 o 
 -12  -2   2     1046.50     1643.95    300.56 o 
 -11  -2   2     2265.82     2237.46    374.44 o 
 -10  -2   2    13865.31    13869.73    424.74 o 
  -9  -2   2     8048.91     8190.47    264.57 o 
  -8  -2   2     5605.20     5700.10    211.45 o 
  -7  -2   2     7990.01     7467.50    271.60 o 
  -6  -2   2    31875.13    29684.75    536.26 o 
  -5  -2   2     5869.22     5310.47    200.36 o 
  -4  -2   2     3090.17     2759.08    159.52 o 
  -3  -2   2     2401.15     2921.86    354.58 o 
  -2  -2   2    24467.02    23558.66    380.97 o 
  -1  -2   2    13689.35    11810.35    466.11 o 
   1  -2   2      567.63       34.07     45.06 o 
   2  -2   2    16242.71    18130.15    210.61 o 
   3  -2   2    46575.30    45703.52    496.96 o 
   4  -2   2     7887.80     7734.64    157.20 o 
   5  -2   2    29973.54    30381.41    391.85 o 
   6  -2   2    30814.44    31044.40    445.51 o 
   7  -2   2    24941.43    23085.78    357.36 o 
   8  -2   2     1928.93     2326.62    141.17 o 
   9  -2   2     5748.32     6078.73    290.43 o 
  10  -2   2     9493.57     9492.02    324.96 o 
  11  -2   2    18317.42    17236.97    476.19 o 
  12  -2   2     1161.21     1201.28    312.66 o 
  13  -2   2     5937.58     5670.41    419.17 o 
  14  -2   2     1036.70     1402.50    390.93 o 
  15  -2   2     1026.93      546.18    408.44 o 
 -14  -1   2       21.46       28.83    450.60 o 
 -13  -1   2     1383.12      833.73    321.04 o 
 -12  -1   2     3955.36     3858.01    345.54 o 
 -11  -1   2    19608.21    18612.12    529.21 o 
 -10  -1   2     2259.52     2167.54    216.95 o 
  -9  -1   2     3657.00     3419.20    208.45 o 
  -8  -1   2     6432.82     6223.14    228.10 o 
  -7  -1   2    21888.63    21916.44    414.56 o 
  -6  -1   2     4905.07     5562.24    190.67 o 
  -5  -1   2     2125.32     1992.45    127.23 o 
  -4  -1   2    79456.72    76107.23   1070.56 o 
  -3  -1   2     9417.72     9929.70    197.66 o 
  -2  -1   2    12350.07    12539.72    182.94 o 
   2  -1   2      167.23      180.86     46.24 o 
   3  -1   2      294.90      137.36     55.61 o 
   4  -1   2    15980.00    15982.55    234.04 o 
   5  -1   2    56188.39    57088.58    663.47 o 
   6  -1   2     9927.99    10312.56    205.35 o 
   7  -1   2    13447.18    12482.26    250.57 o 
   8  -1   2     6745.18     7358.15    247.25 o 
   9  -1   2     3380.75     3756.13    297.05 o 
  10  -1   2       73.31       39.47    194.03 o 
  11  -1   2     7696.02     8524.86    426.34 o 
  12  -1   2     2391.01     2629.56    341.41 o 
  13  -1   2     3755.23     4348.36    403.51 o 
  14  -1   2      911.63     1188.27    369.04 o 
  15  -1   2     2202.45     2454.95    444.22 o 
 -15   0   2     1257.67     1034.26    408.23 o 
 -14   0   2     2918.19     2465.40    387.06 o 
 -13   0   2    15911.52    15042.33    573.47 o 
 -12   0   2      590.28      428.79    295.65 o 
 -11   0   2     5663.69     5235.56    343.75 o 
 -10   0   2     4643.41     4988.36    256.97 o 
  -9   0   2    10824.02     9895.88    370.05 o 
  -8   0   2    13136.36    13433.97    342.47 o 
  -7   0   2     5474.01     5750.79    219.57 o 
  -6   0   2    24053.96    23982.45    442.43 o 
  -5   0   2     6409.56     5551.56    185.08 o 
  -4   0   2     2653.13     2419.95     90.94 o 
  -3   0   2     9990.47    11087.09    161.93 o 
  -2   0   2    43062.16    44199.10    493.16 o 
   2   0   2    10348.37    10411.15    144.08 o 
   3   0   2    37558.68    35885.70    425.71 o 
   4   0   2     9500.82     9885.60    167.95 o 
   5   0   2    34963.45    33964.14    439.54 o 
   6   0   2    35719.09    37996.52    557.66 o 
   7   0   2    17237.72    16392.57    363.31 o 
   8   0   2       81.48      238.24    149.52 o 
   9   0   2     2959.82     2944.24    213.68 o 
  10   0   2     5261.73     6555.33    292.68 o 
  11   0   2    11905.66    11866.98    508.51 o 
  12   0   2      160.29       57.35    303.15 o 
  13   0   2     4913.70     5263.37    409.81 o 
  14   0   2      174.46      295.55    352.41 o 
 -15   1   2    15353.87    15662.63    695.06 o 
 -14   1   2      105.51        0.69    382.76 o 
 -13   1   2      817.06       75.21    333.37 o 
 -12   1   2     5988.98     5477.16    394.03 o 
 -11   1   2    11810.91    12130.99    447.82 o 
 -10   1   2     5197.91     5329.97    276.45 o 
  -9   1   2     2147.07     1395.09    204.71 o 
  -8   1   2     8314.19     8527.99    285.87 o 
  -7   1   2    15212.36    13929.29    250.12 o 
  -6   1   2     4870.39     4856.37    138.60 o 
  -5   1   2     3537.82     2998.13    114.51 o 
  -4   1   2    69780.56    68169.07    806.10 o 
  -3   1   2     1099.24     1044.40     91.90 o 
  -2   1   2     3882.83     3220.90    101.27 o 
   2   1   2     6677.80     6929.28    132.88 o 
   3   1   2    12112.79    10900.96    163.95 o 
   4   1   2    71203.68    70273.83    904.69 o 
   5   1   2    13466.88    13691.13    372.70 o 
   6   1   2     1203.94     1198.16    191.68 o 
   7   1   2    14353.25    13481.50    327.24 o 
   8   1   2     8816.88     8805.83    338.41 o 
   9   1   2      681.15      604.83    174.40 o 
  10   1   2     3174.55     3123.50    410.60 o 
  11   1   2    20833.39    19183.05    612.79 o 
  12   1   2      506.96      306.24    351.80 o 
  13   1   2     5054.86     5156.56    550.97 o 
  14   1   2      429.91      547.10    341.12 o 
 -15   2   2       49.26        0.00    390.68 o 
 -14   2   2     3728.34     2487.17    453.28 o 
 -13   2   2    13877.67    13712.17    602.14 o 
 -12   2   2       97.37        0.00    311.65 o 
 -11   2   2     6718.77     6442.22    327.84 o 
 -10   2   2    12090.91    13310.54    429.77 o 
  -9   2   2    19702.88    19082.33    426.97 o 
  -8   2   2     1857.16     1843.25    149.52 o 
  -7   2   2     9450.94    10005.36    254.06 o 
  -6   2   2    26604.67    26388.09    395.55 o 
  -5   2   2    18092.87    19754.51    327.86 o 
  -4   2   2      472.35     1008.43    116.86 o 
  -3   2   2     5218.73     5182.54    150.02 o 
  -2   2   2    24936.63    23912.83    288.01 o 
  -1   2   2     3472.99     3387.60    205.73 o 
   0   2   2     3817.87     1553.36    517.10 o 
   1   2   2     4927.41     4699.49    115.13 o 
   2   2   2    81448.47    84730.38    883.13 o 
   3   2   2     8777.54     9503.21    162.30 o 
   4   2   2      870.34      813.48    122.85 o 
   5   2   2    12954.94    12526.45    289.67 o 
   6   2   2    32367.91    31296.18    534.93 o 
   7   2   2    19911.09    18922.80    397.53 o 
   8   2   2      136.53      101.35    156.81 o 
   9   2   2     5649.92     5708.61    244.98 o 
  10   2   2      575.06      425.02    234.25 o 
  11   2   2    10169.61     9895.08    429.94 o 
  12   2   2       17.76      309.51    299.89 o 
  13   2   2     5922.90     6937.31    485.96 o 
  14   2   2      196.73      191.16    352.90 o 
 -15   3   2    13587.63    14342.04    704.39 o 
 -14   3   2       11.99      316.23    394.18 o 
 -13   3   2      294.69      653.86    362.80 o 
 -12   3   2     2651.95     1952.27    454.51 o 
 -11   3   2     9746.05    10466.86    412.66 o 
 -10   3   2     3164.70     3155.37    216.10 o 
  -9   3   2     4570.76     4425.08    212.17 o 
  -8   3   2    26565.70    27371.13    424.67 o 
  -7   3   2    16477.58    15867.56    374.54 o 
  -6   3   2     3385.89     3563.15    206.10 o 
  -5   3   2      131.07      849.27    127.96 o 
  -4   3   2   113579.37   111666.31   1248.47 o 
  -3   3   2      276.81      310.98    101.89 o 
  -2   3   2    10612.17     9586.88    203.52 o 
  -1   3   2    39737.39    39080.72    474.53 o 
   0   3   2   212895.30   215388.92   2294.37 o 
   1   3   2    27586.80    28330.56    408.47 o 
   2   3   2     1221.81     1820.43     89.84 o 
   3   3   2      805.73      668.53    102.37 o 
   4   3   2    62538.87    61393.83    902.97 o 
   5   3   2     8860.37     9302.68    247.79 o 
   6   3   2      428.04      428.95    135.42 o 
   7   3   2    14743.80    14190.98    326.15 o 
   8   3   2     3753.26     3852.66    205.86 o 
   9   3   2     3121.36     3801.50    385.61 o 
  10   3   2     2894.80     2674.26    265.24 o 
  11   3   2    22923.18    21637.90    598.79 o 
  12   3   2       65.83       12.29    277.57 o 
  13   3   2     5612.79     4653.84    447.59 o 
  14   3   2       99.99      381.93    328.00 o 
 -15   4   2      378.85      419.32    399.97 o 
 -14   4   2      928.74     1419.19    425.21 o 
 -13   4   2    14960.36    14490.62    647.47 o 
 -12   4   2       31.15       40.19    311.87 o 
 -11   4   2      672.12      897.52    185.49 o 
 -10   4   2    23601.44    22037.41    445.59 o 
  -9   4   2    15814.88    16696.21    353.93 o 
  -8   4   2     6942.61     7342.99    243.49 o 
  -7   4   2       15.81        0.00    130.03 o 
  -6   4   2    55741.54    53775.20    732.11 o 
  -5   4   2     1235.07     1080.93    145.23 o 
  -4   4   2     5245.14     6371.93    187.24 o 
  -3   4   2    30630.96    26652.69    379.83 o 
  -2   4   2   143336.70   138946.56   1792.02 o 
  -1   4   2       60.30      111.11    103.84 o 
   0   4   2    14559.08    14717.18    256.84 o 
   1   4   2     3902.87     4606.28    149.41 o 
   2   4   2     7527.99     8017.62    166.09 o 
   3   4   2    20660.73    20841.27    365.77 o 
   4   4   2      315.96      363.25    130.37 o 
   5   4   2     3170.56     3387.74    173.23 o 
   6   4   2    28363.69    27284.41    490.52 o 
   7   4   2    16496.85    16716.27    370.83 o 
   8   4   2     1825.43     2460.78    181.68 o 
   9   4   2     4598.83     4715.68    273.76 o 
  10   4   2      115.89      168.55    210.86 o 
  11   4   2     3544.32     3916.34    323.96 o 
  12   4   2      214.84        0.00    266.23 o 
  13   4   2     1791.28     2205.86    395.91 o 
 -15   5   2    10313.05    10784.70    548.11 o 
 -14   5   2      186.39     1160.40    372.54 o 
 -13   5   2      122.58     1119.92    329.66 o 
 -12   5   2     4124.01     4066.92    262.52 o 
 -11   5   2     3762.75     4259.01    243.39 o 
 -10   5   2     2542.11     3076.87    220.00 o 
  -9   5   2     2595.87     3204.26    227.61 o 
  -8   5   2    25169.80    26334.47    421.35 o 
  -7   5   2     6296.99     5872.59    213.28 o 
  -6   5   2    14863.46    15018.38    312.17 o 
  -5   5   2     3059.76     3928.19    194.51 o 
  -4   5   2    42091.70    43295.41    626.46 o 
  -3   5   2     4167.82     4701.68    170.66 o 
  -2   5   2     8462.89     8736.92    237.13 o 
  -1   5   2     5824.16     5383.15    163.23 o 
   0   5   2    52527.03    50947.10    656.16 o 
   1   5   2    13410.50    10767.83    217.13 o 
   2   5   2      275.08      152.44     91.50 o 
   3   5   2    13154.41    13831.56    241.70 o 
   4   5   2    26313.78    26558.45    525.62 o 
   5   5   2    17699.15    17695.16    389.19 o 
   6   5   2      300.21      351.10    140.60 o 
   7   5   2    20139.11    19251.55    415.18 o 
   8   5   2      669.23      801.08    199.49 o 
   9   5   2    11942.10    11892.24    414.48 o 
  10   5   2       88.43      331.98    217.28 o 
  11   5   2     8144.47     9143.07    492.29 o 
  12   5   2      520.94      581.77    287.15 o 
  13   5   2     4799.18     4252.77    365.71 o 
 -15   6   2       59.49      763.34    379.85 o 
 -14   6   2     1074.63      940.69    385.33 o 
 -13   6   2    13282.24    14282.11    509.98 o 
 -12   6   2      277.06      431.76    241.63 o 
 -11   6   2      270.76      325.02    179.70 o 
 -10   6   2    23207.40    22346.25    423.35 o 
  -9   6   2     5416.26     6024.09    229.07 o 
  -8   6   2     1772.84     2155.61    203.73 o 
  -7   6   2      480.41      407.32    152.07 o 
  -6   6   2    47353.06    44664.04    718.73 o 
  -5   6   2      200.70      454.29    155.27 o 
  -4   6   2    10368.19    10177.56    271.58 o 
  -3   6   2     2103.20     2555.87    174.40 o 
  -2   6   2   106996.02   101295.49   1283.94 o 
  -1   6   2      423.01      485.18    127.52 o 
   0   6   2    13909.44    14928.82    289.17 o 
   1   6   2    12619.53    12267.18    258.31 o 
   2   6   2    14664.61    15384.32    339.18 o 
   3   6   2    33061.53    32848.34    449.54 o 
   4   6   2       72.67      427.37    168.09 o 
   5   6   2      366.76      308.41    162.44 o 
   6   6   2    35824.05    35048.27    696.91 o 
   7   6   2    19385.26    18880.60    469.19 o 
   8   6   2       87.64       25.91    225.06 o 
   9   6   2    21168.67    21150.46    564.36 o 
  10   6   2     1304.07     1043.27    257.25 o 
  11   6   2     7624.97     7002.72    394.95 o 
  12   6   2       27.26      345.02    291.24 o 
  13   6   2      427.70      427.09    355.37 o 
 -15   7   2     5277.84     6136.98    721.14 o 
 -14   7   2       27.47        0.00    371.29 o 
 -13   7   2     1247.72     1282.75    330.92 o 
 -12   7   2     4974.03     4587.71    298.84 o 
 -11   7   2    11912.44    13166.51    430.94 o 
 -10   7   2      689.47      494.63    194.91 o 
  -9   7   2       61.72      141.49    187.78 o 
  -8   7   2    16274.66    16318.62    420.65 o 
  -7   7   2     1595.89     1609.75    208.86 o 
  -6   7   2     6403.89     6667.76    297.92 o 
  -5   7   2      990.35     1147.28    183.33 o 
  -4   7   2    58554.69    54772.65    822.24 o 
  -3   7   2    14605.72    12626.52    338.67 o 
  -2   7   2     6673.15     6998.94    235.42 o 
  -1   7   2      104.17      210.02    138.23 o 
   0   7   2    38668.40    39861.58    584.91 o 
   1   7   2    15044.76    13564.26    276.10 o 
   2   7   2     2888.23     3073.98    172.02 o 
   3   7   2    39954.20    42788.79    608.91 o 
   4   7   2    14382.61    14283.15    391.99 o 
   5   7   2     6784.55     7380.90    271.52 o 
   6   7   2       28.82      205.52    205.23 o 
   7   7   2    33924.79    32959.26    643.18 o 
   8   7   2      648.28      611.10    242.48 o 
   9   7   2    13906.90    14107.69    462.08 o 
  10   7   2      462.37      475.16    263.03 o 
  11   7   2     3524.57     3067.89    323.60 o 
  12   7   2      651.70      858.04    320.04 o 
 -15   8   2      484.88      706.26    361.18 o 
 -14   8   2     2853.34     2653.99    373.56 o 
 -13   8   2    12003.66    12490.47    515.27 o 
 -12   8   2     2996.33     3325.78    309.03 o 
 -11   8   2      324.19      401.05    248.23 o 
 -10   8   2    22012.52    21273.31    491.77 o 
  -9   8   2     8411.02     9113.36    402.15 o 
  -8   8   2     6057.04     5882.09    305.94 o 
  -7   8   2      163.31      356.51    217.56 o 
  -6   8   2    31429.43    28213.40    528.73 o 
  -5   8   2     5725.64     5657.37    256.00 o 
  -4   8   2    34877.85    36043.41    645.91 o 
  -3   8   2     1340.77     1605.96    162.86 o 
  -2   8   2    12271.70    13056.71    324.43 o 
  -1   8   2      150.67      248.51    175.83 o 
   0   8   2    21803.59    21665.04    383.95 o 
   1   8   2     8327.54     7796.77    215.65 o 
   2   8   2    44729.21    44357.32    716.35 o 
   3   8   2    24264.78    23968.40    444.64 o 
   4   8   2     1333.31      944.67    195.66 o 
   5   8   2     7873.52     8263.09    303.30 o 
   6   8   2     6799.54     7096.76    289.22 o 
   7   8   2    13211.87    12710.89    440.81 o 
   8   8   2     2432.16     2269.66    273.72 o 
   9   8   2    10985.13     9589.65    488.34 o 
  10   8   2     1361.42     1667.41    299.88 o 
  11   8   2     8071.69     8034.17    437.77 o 
  12   8   2      329.76      607.20    422.69 o 
 -15   9   2     4686.70     5448.93    657.72 o 
 -14   9   2      102.88      482.74    338.60 o 
 -13   9   2       83.99        0.00    273.94 o 
 -12   9   2     7469.33     7008.30    372.41 o 
 -11   9   2    11033.10    10805.29    378.65 o 
 -10   9   2     4209.90     5160.33    312.29 o 
  -9   9   2       88.77      188.05    214.72 o 
  -8   9   2     1733.05     1810.17    257.86 o 
  -7   9   2      345.93      350.33    207.23 o 
  -6   9   2     8717.31     9203.09    310.34 o 
  -5   9   2      695.85     1031.37    205.08 o 
  -4   9   2    48369.76    45354.75    775.73 o 
  -3   9   2     1193.46     1556.90    199.30 o 
  -2   9   2      332.26      189.44    175.31 o 
  -1   9   2     2745.67     3831.34    221.52 o 
   0   9   2    80748.30    80877.71   1033.06 o 
   1   9   2    33660.31    32949.46    501.67 o 
   2   9   2     5074.52     5203.29    200.80 o 
   3   9   2    10937.15    10953.01    291.34 o 
   4   9   2     9903.92     9914.13    362.71 o 
   5   9   2    13587.04    13403.74    421.90 o 
   6   9   2     1537.12     1180.13    221.19 o 
   7   9   2     6288.66     6325.51    350.74 o 
   8   9   2      850.33      417.63    251.52 o 
   9   9   2     6106.97     6385.35    454.87 o 
  10   9   2     1165.15     1459.26    313.74 o 
  11   9   2     1950.72     1665.40    313.63 o 
 -15  10   2       13.20      901.13    402.70 o 
 -14  10   2     5210.96     5155.43    447.95 o 
 -13  10   2     2899.96     3126.68    357.54 o 
 -12  10   2     6790.41     7364.65    388.68 o 
 -11  10   2     1747.50     2686.58    291.47 o 
 -10  10   2    22426.42    21237.15    571.03 o 
  -9  10   2     1526.31     1840.65    284.40 o 
  -8  10   2    13545.21    12453.88    419.37 o 
  -7  10   2        1.28       48.08    193.31 o 
  -6  10   2    33153.60    32879.91    620.41 o 
  -5  10   2     3992.99     4518.58    339.18 o 
  -4  10   2    19297.69    18648.90    458.13 o 
  -3  10   2      439.65      195.17    192.33 o 
  -2  10   2    24260.17    22978.64    569.45 o 
  -1  10   2     9429.37     9651.90    304.53 o 
   0  10   2     6258.61     7022.54    234.44 o 
   1  10   2    13032.68    11819.88    355.21 o 
   2  10   2    36021.84    35660.00    570.94 o 
   3  10   2    15522.07    15575.12    387.48 o 
   4  10   2      524.49      374.35    197.91 o 
   5  10   2    14982.99    13573.20    449.06 o 
   6  10   2       74.28      247.72    277.20 o 
   7  10   2    16243.07    16111.28    562.65 o 
   8  10   2     1913.30     1668.99    400.93 o 
   9  10   2     5888.07     5422.23    442.63 o 
  10  10   2     1642.44     1027.35    375.52 o 
  11  10   2     5630.24     5789.15    528.12 o 
 -15  11   2     1419.34     1732.83    472.19 o 
 -14  11   2      893.38      696.52    401.96 o 
 -13  11   2      674.43      991.84    320.95 o 
 -12  11   2     7123.18     7154.56    389.79 o 
 -11  11   2     9809.17     9709.32    436.25 o 
 -10  11   2     5912.76     5489.39    344.43 o 
  -9  11   2      316.75        0.00    254.83 o 
  -8  11   2      509.75      400.09    236.56 o 
  -7  11   2     1368.92     1246.10    256.21 o 
  -6  11   2     2935.68     3486.86    251.69 o 
  -5  11   2     1344.84     1483.08    212.58 o 
  -4  11   2    28322.97    27178.70    551.63 o 
  -3  11   2     5895.59     6432.76    280.60 o 
  -2  11   2     2728.74     3434.86    314.85 o 
  -1  11   2     2872.49     3447.63    239.06 o 
   0  11   2    31491.61    31284.69    523.79 o 
   1  11   2    32636.66    32059.55    521.84 o 
   2  11   2      628.78      932.46    163.16 o 
   3  11   2     2223.91     2271.12    195.96 o 
   4  11   2     8762.96     8895.52    391.10 o 
   5  11   2    17476.41    17316.98    534.60 o 
   6  11   2     3107.75     2859.35    348.61 o 
   7  11   2     4609.36     4686.49    829.18 o 
   8  11   2        2.26        0.00    334.83 o 
   9  11   2     3608.88     4364.64    422.30 o 
  10  11   2      776.11      787.08    359.85 o 
 -15  12   2      540.59      915.07    455.86 o 
 -14  12   2     6393.14     6588.31    465.00 o 
 -13  12   2     3697.70     4040.98    388.82 o 
 -12  12   2      721.84      790.25    323.14 o 
 -11  12   2     2229.13     1797.28    323.66 o 
 -10  12   2    16019.31    15188.12    538.49 o 
  -9  12   2      577.39      228.92    327.90 o 
  -8  12   2     5456.32     5140.14    295.01 o 
  -7  12   2       25.73        0.00    215.51 o 
  -6  12   2    16545.26    17184.07    484.35 o 
  -5  12   2      773.80      825.92    268.25 o 
  -4  12   2    13145.33    12695.52    382.37 o 
  -3  12   2     1079.64      793.67    215.45 o 
  -2  12   2    22785.14    22304.20    509.83 o 
  -1  12   2    24434.53    25676.42    540.52 o 
   0  12   2     9386.94     9838.08    288.53 o 
   1  12   2     7631.64     7720.26    261.61 o 
   2  12   2    11548.78    11390.09    312.60 o 
   3  12   2    24612.87    25080.90    510.59 o 
   4  12   2     1004.03     1419.30    258.45 o 
   5  12   2     8460.98     8948.31    486.62 o 
   6  12   2     4259.09     4440.76    456.54 o 
   7  12   2    15984.53    15523.44    677.33 o 
   8  12   2      821.20        0.00    346.01 o 
   9  12   2     4543.87     3754.28    448.64 o 
  10  12   2       87.39      691.88    447.53 o 
 -14  13   2     1691.96     1632.13    382.08 o 
 -13  13   2      528.04       95.08    350.13 o 
 -12  13   2     4542.06     2917.11    424.16 o 
 -11  13   2     7982.40     7454.56    450.83 o 
 -10  13   2     1590.00     1781.74    344.17 o 
  -9  13   2       84.99      157.79    287.16 o 
  -8  13   2    12235.18    11780.47    429.41 o 
  -7  13   2     1721.90     1609.23    253.38 o 
  -6  13   2     5130.71     5009.69    324.14 o 
  -5  13   2       58.14       69.50    242.03 o 
  -4  13   2    12534.77    13220.72    417.32 o 
  -3  13   2     4625.35     4999.81    393.82 o 
  -2  13   2     9858.69    10468.16    365.42 o 
  -1  13   2     1785.64     2059.76    244.63 o 
   0  13   2    10500.06    10928.01    318.85 o 
   1  13   2    37448.91    36442.05    595.24 o 
   2  13   2       76.69      405.19    194.60 o 
   3  13   2      252.07       61.32    152.97 o 
   4  13   2     1495.44     1343.42    283.56 o 
   5  13   2    17870.85    18928.59    884.21 o 
   6  13   2      634.87     1128.25    792.66 o 
   7  13   2     4508.67     4799.79    486.40 o 
   8  13   2     1338.63     1330.84    421.68 o 
   9  13   2     3281.14     3503.56    459.67 o 
 -14  14   2     4697.26     4845.10    580.93 o 
 -13  14   2     2611.91     1802.57    380.14 o 
 -12  14   2      129.40      610.23    390.18 o 
 -11  14   2        8.53        0.00    368.35 o 
 -10  14   2    14423.45    14378.43    566.76 o 
  -9  14   2      707.97      532.97    333.46 o 
  -8  14   2     7027.80     7060.64    371.75 o 
  -7  14   2      314.20      366.63    259.53 o 
  -6  14   2    10008.29    10367.46    417.79 o 
  -5  14   2     1838.57      708.40    258.95 o 
  -4  14   2    16707.09    16848.49    479.03 o 
  -3  14   2      762.46     1118.69    264.67 o 
  -2  14   2     4738.44     4310.99    292.95 o 
  -1  14   2    26757.97    26577.93    584.77 o 
   0  14   2     2729.48     3460.32    246.54 o 
   1  14   2     1790.11     1733.19    223.79 o 
   2  14   2     1272.01     1702.64    240.76 o 
   3  14   2    27366.57    27756.94    605.30 o 
   4  14   2     1850.89     1724.98    450.37 o 
   5  14   2     4616.67     4948.23    514.11 o 
   6  14   2     5011.02     5425.81    529.37 o 
   7  14   2    17297.75    18044.22    878.78 o 
   8  14   2       25.14        0.00    527.87 o 
   9  14   2     1494.80     1235.59    449.11 o 
 -14  15   2     2819.85     1719.63    494.52 o 
 -13  15   2      552.82      737.79    425.75 o 
 -12  15   2     2507.29     1969.44    429.60 o 
 -11  15   2     1704.90     2516.61    503.82 o 
 -10  15   2     4663.15     5085.37    437.12 o 
  -9  15   2      250.12      700.69    290.36 o 
  -8  15   2    13256.87    12848.78    508.81 o 
  -7  15   2      291.94        0.00    199.16 o 
  -6  15   2     5670.02     5991.51    374.60 o 
  -5  15   2      227.37      371.76    322.22 o 
  -4  15   2     3357.71     4358.90    327.14 o 
  -3  15   2    10119.89    10357.39    403.82 o 
  -2  15   2    13926.86    14566.26    502.31 o 
  -1  15   2       98.54      171.86    244.12 o 
   0  15   2     8892.51     9462.25    349.54 o 
   1  15   2    11502.67    12867.03    396.17 o 
   2  15   2     5018.47     4948.83    296.33 o 
   3  15   2     2443.10     2712.75    269.23 o 
   4  15   2     1521.21      764.94    424.71 o 
   5  15   2     8773.97     9251.07    635.12 o 
   6  15   2        3.98      240.32    516.71 o 
   7  15   2      695.46      477.15    433.33 o 
   8  15   2      239.33      186.57    445.53 o 
 -13  16   2     3027.46     3997.57    527.49 o 
 -12  16   2      122.71      264.34    474.65 o 
 -11  16   2      713.86      181.86    437.16 o 
 -10  16   2     6225.40     5873.87    517.82 o 
  -9  16   2      542.95        0.00    374.35 o 
  -8  16   2     1707.43     2469.12    373.04 o 
  -7  16   2      716.32      707.17    239.38 o 
  -6  16   2    11332.99    11349.42    483.97 o 
  -5  16   2    12494.80    11724.87    476.55 o 
  -4  16   2     6979.98     6554.01    405.19 o 
  -3  16   2      998.12      597.14    277.92 o 
  -2  16   2      251.95      430.28    293.73 o 
  -1  16   2    13382.17    13526.93    456.28 o 
   0  16   2     2806.63     3004.20    305.55 o 
   1  16   2     1080.66      698.86    273.83 o 
   2  16   2     2081.53     2392.47    370.71 o 
   3  16   2    17434.08    16654.34    625.54 o 
   4  16   2       37.27        0.00    422.79 o 
   5  16   2     4268.96     3914.54    561.72 o 
   6  16   2        3.37        0.00    452.00 o 
   7  16   2    18817.04    19260.56    889.39 o 
 -13  17   2      551.70        0.00    463.48 o 
 -12  17   2     1972.11     1663.13    500.28 o 
 -11  17   2     1253.50      341.22    482.19 o 
 -10  17   2     2684.02     3056.39    478.32 o 
  -9  17   2     1239.67      597.16    460.04 o 
  -8  17   2     9378.90     9253.72    584.25 o 
  -7  17   2       59.13      287.76    318.28 o 
  -6  17   2     5543.06     5894.10    521.50 o 
  -5  17   2       21.00        0.00    301.56 o 
  -4  17   2     7342.35     6446.22    418.58 o 
  -3  17   2     9068.30     8930.14    505.20 o 
  -2  17   2     1982.97     2259.90    320.89 o 
  -1  17   2       42.71      392.62    260.92 o 
   0  17   2     9576.03     9710.52    421.94 o 
   1  17   2     8852.61     9272.35    426.29 o 
   2  17   2     1127.56      929.93    376.07 o 
   3  17   2     1148.84        0.00    348.95 o 
   4  17   2      942.34      482.00    503.23 o 
   5  17   2     6250.35     6597.21    656.99 o 
   6  17   2      359.51        0.00    483.62 o 
 -12  18   2      832.00     1221.50    519.80 o 
 -11  18   2     2025.05     2212.81    527.63 o 
 -10  18   2    10632.66    11797.92    771.90 o 
  -9  18   2      615.59      533.45    604.56 o 
  -8  18   2     2382.47     2152.94    481.28 o 
  -7  18   2      304.15      334.91    419.39 o 
  -6  18   2     5711.78     5840.64    817.77 o 
  -5  18   2     1837.05     1944.68    370.00 o 
  -4  18   2     3767.25     3545.00    375.07 o 
  -3  18   2     2667.86     2925.25    376.76 o 
  -2  18   2     2520.85     2272.91    315.13 o 
  -1  18   2     1837.34     2007.95    329.97 o 
   0  18   2     2656.39     2857.39    346.69 o 
   1  18   2      270.86      246.58    318.63 o 
   2  18   2      547.55       13.94    394.64 o 
   3  18   2     8344.42     8659.10    532.91 o 
   4  18   2     1288.10      490.58    546.11 o 
   5  18   2     4083.34     3608.18    613.02 o 
 -12  19   2     2901.40     2041.35    583.73 o 
 -11  19   2        8.44      173.87    505.11 o 
 -10  19   2     7749.70     6993.60   1157.71 o 
  -9  19   2     1839.35     1862.32    530.39 o 
  -8  19   2     4980.87     4615.67    561.62 o 
  -7  19   2       68.96        0.00    487.46 o 
  -6  19   2     4710.53     4067.52    580.52 o 
  -5  19   2      362.32      842.15    413.83 o 
  -4  19   2     5232.45     6720.68    735.35 o 
  -3  19   2    13722.40    13122.63    675.49 o 
  -2  19   2      640.98      242.19    349.82 o 
  -1  19   2       85.81        0.00    310.94 o 
   0  19   2     3821.25     4464.50    434.41 o 
   1  19   2    13522.88    14226.90    652.27 o 
   2  19   2     7286.17     7181.83    554.69 o 
   3  19   2     1547.48      773.48    388.35 o 
   4  19   2      324.83        0.00    477.03 o 
 -11  20   2     2138.35     1792.09    580.77 o 
 -10  20   2     7608.56     7494.10    663.62 o 
  -9  20   2     1556.57     1803.35    590.08 o 
  -8  20   2     1747.45     2552.71   1071.58 o 
  -7  20   2      102.32        0.00    511.74 o 
  -6  20   2     1189.85     1415.98    526.68 o 
  -5  20   2     3398.03     3678.21    550.11 o 
  -4  20   2     3216.86     2986.33    508.51 o 
  -3  20   2     1060.44      769.47    387.52 o 
  -2  20   2     2587.58     2350.64    412.24 o 
  -1  20   2     6973.98     6911.84    504.24 o 
   0  20   2     2786.79     1903.79    811.46 o 
   1  20   2      589.81      514.37    423.74 o 
   2  20   2       24.53      293.66    433.56 o 
   3  20   2     4646.20     4926.25    708.62 o 
 -10  21   2     4388.38     3743.67    622.83 o 
  -9  21   2       59.93      439.42    579.95 o 
  -8  21   2      851.08        0.00    542.10 o 
  -7  21   2      656.06      898.86    554.26 o 
  -6  21   2     3234.18     3302.62    591.80 o 
  -5  21   2     1198.00     1538.31   1029.87 o 
  -4  21   2     1006.70      906.79    544.72 o 
  -3  21   2     7036.42     6405.20    517.81 o 
  -2  21   2      532.86      302.73    362.14 o 
  -1  21   2       19.10      514.17    443.38 o 
   0  21   2      764.87      746.33    496.05 o 
   1  21   2    15334.26    15083.85    787.47 o 
   2  21   2     2044.16     2533.95    553.33 o 
  -8  22   2     1354.62     1096.17    609.03 o 
  -7  22   2       27.61      290.63    493.90 o 
  -6  22   2     2026.49      840.31    659.18 o 
  -5  22   2     1215.50     1319.49    529.00 o 
  -4  22   2     2555.58     3237.21    501.05 o 
  -3  22   2     1632.96     1495.10    447.42 o 
  -2  22   2       96.54        0.00    415.18 o 
  -1  22   2     7368.51     8067.77    686.21 o 
   0  22   2     3283.32     2016.04    543.37 o 
   1 -23   3      498.27     1059.99    484.53 o 
   2 -23   3     3032.22     2822.88    468.84 o 
   3 -23   3      389.45      289.08    451.59 o 
   4 -23   3      467.25      539.10    840.36 o 
   5 -23   3    12219.73    11114.44    762.04 o 
   6 -23   3      812.92     1089.68    833.02 o 
   7 -23   3     1495.80     1144.48    544.04 o 
   8 -23   3       23.83        0.00    556.93 o 
  -1 -22   3     2554.87     3722.76    613.73 o 
   0 -22   3     2065.52     2546.43    473.52 o 
   1 -22   3       22.59        0.00    627.31 o 
   2 -22   3     3208.53     3992.76    653.90 o 
   3 -22   3     4768.38     4455.74    522.21 o 
   4 -22   3     5386.66     5506.39    516.80 o 
   5 -22   3      840.76      399.58    410.54 o 
   6 -22   3      369.05      599.24    507.03 o 
   7 -22   3     5494.19     5215.60    729.94 o 
   8 -22   3      483.07     1528.10    595.90 o 
   9 -22   3      157.90      385.11    578.77 o 
  -3 -21   3      326.18      635.16    606.09 o 
  -2 -21   3     3785.86     3404.60    711.91 o 
  -1 -21   3       72.55      331.81    498.98 o 
   0 -21   3     4144.57     5558.49    852.11 o 
   1 -21   3     4881.45     5165.66    484.99 o 
   2 -21   3     1463.63     1617.69    399.37 o 
   3 -21   3      101.00        0.00    407.92 o 
   4 -21   3      513.01      523.78    338.06 o 
   5 -21   3    13047.76    12117.13    941.97 o 
   6 -21   3      330.02      547.79    472.71 o 
   7 -21   3      267.91        0.00    504.98 o 
   8 -21   3       27.67        0.00    700.60 o 
   9 -21   3    12253.75    13058.23    872.09 o 
  10 -21   3      279.33        0.00    569.48 o 
  -4 -20   3     2319.87     2026.87    613.01 o 
  -3 -20   3     1255.31     1248.03    570.94 o 
  -2 -20   3     6546.95     6946.15    519.16 o 
  -1 -20   3     6358.30     6583.67    491.71 o 
   0 -20   3     1655.01     1555.54    362.81 o 
   1 -20   3      196.90      164.67    349.28 o 
   2 -20   3     1006.16      713.68    369.73 o 
   3 -20   3    12675.33    12322.70    556.90 o 
   4 -20   3     9847.64    11490.31    750.23 o 
   5 -20   3       31.44        0.00    357.41 o 
   6 -20   3      102.91        0.00    469.32 o 
   7 -20   3     8620.89     9431.40    900.65 o 
   8 -20   3      809.07     1592.28    506.46 o 
   9 -20   3     2720.90     2737.65    542.37 o 
  10 -20   3       38.58      288.04    498.25 o 
  11 -20   3     7315.34     7240.64    701.04 o 
  -5 -19   3      266.57      956.06    529.38 o 
  -4 -19   3     1945.90      970.94    831.45 o 
  -3 -19   3      128.82        0.00    499.48 o 
  -2 -19   3     5262.51     5382.89    583.01 o 
  -1 -19   3        6.92        0.00    561.10 o 
   0 -19   3     1457.13     1826.02    318.54 o 
   1 -19   3    12079.01    13173.60    491.03 o 
   2 -19   3     4556.36     5185.94    350.91 o 
   3 -19   3      701.59      852.19    290.57 o 
   4 -19   3      757.70      354.00    285.76 o 
   5 -19   3    20306.54    20329.00   1047.23 o 
   6 -19   3       39.82     1658.17    491.30 o 
   7 -19   3       46.16       40.76    429.24 o 
   8 -19   3       49.88        0.00    392.43 o 
   9 -19   3    15533.86    15054.93    756.86 o 
  10 -19   3      272.13        0.00    474.88 o 
  11 -19   3     1830.34     1052.75    520.67 o 
  12 -19   3     2610.39     3206.80    571.55 o 
  -6 -18   3     3217.63     3397.61    555.38 o 
  -5 -18   3     1167.32      722.10    496.26 o 
  -4 -18   3     3929.01     3198.00    705.76 o 
  -3 -18   3      383.50      611.64    450.49 o 
  -2 -18   3     4588.92     6273.95    752.24 o 
  -1 -18   3     6610.00     6931.94    371.80 o 
   0 -18   3     4434.02     3969.37    375.43 o 
   1 -18   3       58.31        0.00    266.54 o 
   2 -18   3     1357.42     1337.15    288.99 o 
   3 -18   3     8644.94     8259.24    507.96 o 
   4 -18   3     3209.62     3891.99    352.50 o 
   5 -18   3       12.49       81.26    309.51 o 
   6 -18   3        0.87        0.00    326.68 o 
   7 -18   3    18067.28    18441.54    707.72 o 
   8 -18   3     2271.58     2557.31    451.25 o 
   9 -18   3      880.28      492.59    448.08 o 
  10 -18   3     1446.71     1899.71    513.06 o 
  11 -18   3     9838.04     9963.25    683.14 o 
  12 -18   3      174.58      166.10    475.62 o 
  13 -18   3     1822.80     2273.13    506.90 o 
  -7 -17   3      101.84        0.00    435.43 o 
  -6 -17   3     7031.89     6520.67    604.54 o 
  -5 -17   3      194.45        0.00    421.90 o 
  -4 -17   3     6446.28     6559.75    585.06 o 
  -3 -17   3     3490.90     3498.56    546.91 o 
  -2 -17   3     7637.98     8256.92    381.59 o 
  -1 -17   3      160.37        0.00    255.40 o 
   0 -17   3     1365.91     1073.38    275.01 o 
   1 -17   3     8368.07     8762.63    397.94 o 
   2 -17   3     1332.38     1764.54    271.65 o 
   3 -17   3      466.88        0.00    238.85 o 
   4 -17   3     2390.81     2529.35    348.98 o 
   5 -17   3    33373.84    30711.20    721.61 o 
   6 -17   3      368.56      796.90    309.99 o 
   7 -17   3      424.71      434.88    326.85 o 
   8 -17   3      187.99        0.00    276.70 o 
   9 -17   3    15982.86    14739.74    647.24 o 
  10 -17   3      171.79     1068.80    460.38 o 
  11 -17   3      213.59      109.54    451.74 o 
  12 -17   3     2127.70     1979.01    477.08 o 
  13 -17   3     5388.36     5591.97    681.10 o 
  -8 -16   3     2150.10     2274.02    464.83 o 
  -7 -16   3       37.29        0.00    399.66 o 
  -6 -16   3     4291.62     5350.53   1134.42 o 
  -5 -16   3     5178.33     4701.81    644.36 o 
  -4 -16   3     5688.30     5635.00    558.55 o 
  -3 -16   3     1259.96      642.40    385.53 o 
  -2 -16   3      434.42      507.82    232.49 o 
  -1 -16   3    11805.10    12677.12    426.42 o 
   0 -16   3     3206.95     3212.98    259.09 o 
   1 -16   3     1491.15     1341.56    253.39 o 
   2 -16   3       79.35      236.69    228.09 o 
   3 -16   3    14502.24    14488.26    560.09 o 
   4 -16   3      560.45      576.39    291.08 o 
   5 -16   3       59.03      386.31    284.32 o 
   6 -16   3      144.51      338.53    296.64 o 
   7 -16   3    16558.73    16327.67    714.95 o 
   8 -16   3     1453.64     1922.75    314.64 o 
   9 -16   3     1534.44      925.83    352.77 o 
  10 -16   3     1072.96     1097.79    430.62 o 
  11 -16   3    15769.19    15533.54    690.75 o 
  12 -16   3     1693.23     2336.19    385.99 o 
  13 -16   3      270.73      558.52    449.81 o 
  14 -16   3     6227.23     5382.95    656.05 o 
  -9 -15   3      143.39       96.86    391.61 o 
  -8 -15   3     4027.25     4020.86    476.53 o 
  -7 -15   3     1282.28     1224.27    433.24 o 
  -6 -15   3     8001.88     7390.95    550.10 o 
  -5 -15   3      330.65      154.37    402.56 o 
  -4 -15   3     7659.26     7754.84    564.04 o 
  -3 -15   3     6784.52     6470.99    400.06 o 
  -2 -15   3    10213.88    10870.73    344.15 o 
  -1 -15   3     7748.30     7519.83    488.75 o 
   0 -15   3      216.53      388.87    204.96 o 
   1 -15   3    12051.42    12535.38    373.02 o 
   2 -15   3      350.60      422.44    202.14 o 
   3 -15   3      964.64      781.13    241.93 o 
   4 -15   3      293.03        0.00    252.38 o 
   5 -15   3    34681.23    33801.63    686.92 o 
   6 -15   3      375.43     1198.43    398.07 o 
   7 -15   3     1694.01      981.17    212.72 o 
   8 -15   3     2450.23     2440.38    330.23 o 
   9 -15   3    25940.22    24794.23    620.13 o 
  10 -15   3      711.74     1535.40    361.19 o 
  11 -15   3      127.63      317.54    370.71 o 
  12 -15   3     4337.58     4115.01    379.10 o 
  13 -15   3     5681.83     5674.60    445.18 o 
  14 -15   3      133.27      417.47    657.91 o 
  -9 -14   3      291.71      216.94    348.56 o 
  -8 -14   3     3247.46     2586.65    404.90 o 
  -7 -14   3      468.70      783.39    406.26 o 
  -6 -14   3     3500.24     3175.61    478.26 o 
  -5 -14   3     8542.42     9035.95    555.79 o 
  -4 -14   3      463.18      326.29    365.92 o 
  -3 -14   3     2245.58     2504.94    268.17 o 
  -2 -14   3     5559.18     6275.25    382.51 o 
  -1 -14   3    20272.14    19779.03    426.49 o 
   0 -14   3     8232.53     8805.33    349.78 o 
   1 -14   3      141.58       64.66    185.40 o 
   2 -14   3     1360.14     1935.58    221.58 o 
   3 -14   3    16798.66    16997.39    482.55 o 
   4 -14   3      914.11     1104.05    229.84 o 
   5 -14   3     1917.67     1496.95    240.13 o 
   6 -14   3     3043.73     3039.54    311.01 o 
   7 -14   3    27738.92    26368.74    606.27 o 
   8 -14   3      893.36     1522.18    294.88 o 
   9 -14   3      450.27      540.54    287.52 o 
  10 -14   3     2613.14     2524.73    342.65 o 
  11 -14   3    18679.38    16310.95    621.60 o 
  12 -14   3     1521.43     1577.93    332.56 o 
  13 -14   3       16.87        0.00    327.67 o 
  14 -14   3     2723.40     2842.26    498.06 o 
 -10 -13   3     8069.02     6573.96    928.76 o 
  -9 -13   3      857.80      986.53    329.79 o 
  -8 -13   3     4078.90     3167.18    393.26 o 
  -7 -13   3     7549.15     7276.64    484.60 o 
  -6 -13   3     9010.76     9247.29    532.51 o 
  -5 -13   3      669.55     1043.74    563.68 o 
  -4 -13   3     4786.79     5079.17    460.75 o 
  -3 -13   3     3377.42     3454.32    257.43 o 
  -2 -13   3    11451.15    11443.62    318.88 o 
  -1 -13   3     1129.63     1082.43    181.67 o 
   0 -13   3      135.26        0.00    146.74 o 
   1 -13   3    18710.23    18337.41    411.67 o 
   2 -13   3      374.38      543.62    180.90 o 
   3 -13   3      982.05     1000.33    230.04 o 
   4 -13   3      180.77       92.75    204.05 o 
   5 -13   3    45925.88    42803.66    800.82 o 
   6 -13   3      278.49      649.66    230.87 o 
   7 -13   3     2335.03     2766.65    270.38 o 
   8 -13   3     8105.03     7707.36    423.84 o 
   9 -13   3    23113.85    23172.16    932.37 o 
  10 -13   3     5096.16     5108.70    382.82 o 
  11 -13   3      164.17      655.50    254.47 o 
  12 -13   3     3019.97     4200.90    342.31 o 
  13 -13   3     2476.53     2582.53    349.71 o 
  14 -13   3      750.64      993.41    358.11 o 
 -10 -12   3     2483.39     2872.98    421.85 o 
  -9 -12   3       33.75        0.00    283.54 o 
  -8 -12   3     7692.15     7895.93    684.78 o 
  -7 -12   3      419.90      383.64    315.55 o 
  -6 -12   3     6050.84     6442.97    410.39 o 
  -5 -12   3     8640.47     9056.31    375.86 o 
  -4 -12   3      250.16      262.35    235.69 o 
  -3 -12   3     3662.43     4284.57    291.22 o 
  -2 -12   3     4958.55     5323.47    209.80 o 
  -1 -12   3    18461.56    18552.04    390.30 o 
   0 -12   3     4265.63     4463.18    243.29 o 
   1 -12   3      137.34        0.00    164.23 o 
   2 -12   3     3451.86     3474.68    217.45 o 
   3 -12   3    55129.63    52172.87    921.72 o 
   4 -12   3     4039.36     4056.59    239.22 o 
   5 -12   3      411.09      100.72    114.35 o 
   6 -12   3     1050.36      808.92    207.43 o 
   7 -12   3    23676.27    22429.29    558.93 o 
   8 -12   3      355.59      552.56    252.69 o 
   9 -12   3     1114.94     1401.02    292.08 o 
  10 -12   3     4947.81     5578.76    309.91 o 
  11 -12   3    16877.80    16496.30    488.03 o 
  12 -12   3     2791.94     2421.38    311.17 o 
  13 -12   3      229.70      290.50    282.73 o 
  14 -12   3     1192.94     2179.13    365.66 o 
  15 -12   3     1393.25     1802.58    575.17 o 
 -11 -11   3      600.24      467.33    766.28 o 
 -10 -11   3     9929.99     9860.37   1901.46 o 
  -9 -11   3       96.10      170.99    262.78 o 
  -8 -11   3     4887.70     5571.19    293.02 o 
  -7 -11   3     7910.13     7447.85    342.28 o 
  -6 -11   3     8777.61     8118.75    362.09 o 
  -5 -11   3      509.59        0.00    204.32 o 
  -4 -11   3     3810.56     4195.53    272.10 o 
  -3 -11   3     4305.52     4505.27    250.27 o 
  -2 -11   3    14929.94    14867.91    295.65 o 
  -1 -11   3      779.19      848.94    134.30 o 
   0 -11   3     4031.35     4666.58    199.76 o 
   1 -11   3    48649.57    45947.89    672.99 o 
   2 -11   3     4688.14     4992.14    253.62 o 
   3 -11   3     3279.75     3851.42    233.04 o 
   4 -11   3     1519.06     2185.27    221.28 o 
   5 -11   3    48161.20    46031.90    868.29 o 
   6 -11   3      108.44      293.78    208.93 o 
   7 -11   3     1585.04     1256.24    224.49 o 
   8 -11   3     1401.58     1553.85    269.17 o 
   9 -11   3    12435.18    12985.74    446.19 o 
  10 -11   3     3466.90     3694.16    283.11 o 
  11 -11   3      233.56      220.57    249.91 o 
  12 -11   3     2160.11     1918.40    292.02 o 
  13 -11   3     5418.42     6299.77    391.40 o 
  14 -11   3     1874.60     2455.99    414.73 o 
  15 -11   3       56.63      785.75    589.21 o 
 -11 -10   3       39.18      664.98    463.48 o 
 -10 -10   3     2159.48     1840.01    585.62 o 
  -9 -10   3     3017.28     2918.40    280.86 o 
  -8 -10   3    10647.73    10237.00    339.87 o 
  -7 -10   3      140.28       76.05    192.21 o 
  -6 -10   3     8158.42     8061.36    408.61 o 
  -5 -10   3     9261.37     9559.91    315.61 o 
  -4 -10   3     3394.13     3548.46    231.59 o 
  -3 -10   3      343.52      391.40    172.76 o 
  -2 -10   3     1132.48     1224.62    137.37 o 
  -1 -10   3    52887.38    51748.98    736.41 o 
   0 -10   3      716.08     1078.58    176.59 o 
   1 -10   3      189.28      383.45    145.29 o 
   2 -10   3       70.93      211.69    142.66 o 
   3 -10   3    55358.86    52083.51    815.05 o 
   4 -10   3     2338.54     2712.68    235.07 o 
   5 -10   3     2706.37     2250.48    225.80 o 
   6 -10   3      236.47      173.19    194.79 o 
   7 -10   3    19319.80    18281.65    441.58 o 
   8 -10   3     2781.54     2834.34    283.36 o 
   9 -10   3      357.45      641.78    242.76 o 
  10 -10   3     7781.24     8447.26    357.47 o 
  11 -10   3    16724.97    16592.46    529.01 o 
  12 -10   3     2540.08     3470.00    344.78 o 
  13 -10   3     1097.99     2013.41    314.02 o 
  14 -10   3     5493.48     6903.85    533.23 o 
  15 -10   3     2589.72     3973.19    532.53 o 
 -12  -9   3     4877.31     5021.06    722.79 o 
 -11  -9   3     2695.54     3315.45    685.97 o 
 -10  -9   3     6197.57     5437.61    654.13 o 
  -9  -9   3       78.09        0.00    469.08 o 
  -8  -9   3     6279.33     6449.91    316.43 o 
  -7  -9   3     4005.86     4377.35    234.17 o 
  -6  -9   3    19733.39    19618.95    460.38 o 
  -5  -9   3     1866.00     1788.15    173.58 o 
  -4  -9   3     1275.23     1173.96    177.65 o 
  -3  -9   3    20710.60    21573.16    401.54 o 
  -2  -9   3    20755.85    20480.95    345.62 o 
  -1  -9   3     4435.36     4505.64    186.23 o 
   0  -9   3      901.45     1029.51    141.78 o 
   1  -9   3    68715.03    69481.64    859.89 o 
   2  -9   3     1066.14     1299.17    172.92 o 
   3  -9   3     3163.45     3130.95    216.71 o 
   4  -9   3       48.90       98.34    174.30 o 
   5  -9   3    67513.06    67025.88    996.11 o 
   6  -9   3     3861.28     3813.42    249.70 o 
   7  -9   3      681.54      860.31    209.85 o 
   8  -9   3     3902.37     4542.66    236.93 o 
   9  -9   3    35445.31    31898.91    579.46 o 
  10  -9   3      324.13      964.85    245.35 o 
  11  -9   3       22.86      373.76    239.44 o 
  12  -9   3     8266.79     8813.09    378.31 o 
  13  -9   3     4393.62     4196.28    353.91 o 
  14  -9   3     4495.65     4044.57    404.60 o 
  15  -9   3      278.02      946.45    375.64 o 
 -12  -8   3    14048.77    14651.85    938.01 o 
 -11  -8   3      148.25        0.00    524.99 o 
 -10  -8   3     3799.00     3255.45    580.19 o 
  -9  -8   3     2975.34     3276.44    539.72 o 
  -8  -8   3    24729.66    23358.65    959.67 o 
  -7  -8   3       11.45      280.81    143.00 o 
  -6  -8   3    11333.17    10302.63    304.92 o 
  -5  -8   3    13910.16    14045.06    321.11 o 
  -4  -8   3     7824.60     8715.20    255.52 o 
  -3  -8   3      323.53       86.62    149.02 o 
  -2  -8   3      370.91      561.15     92.46 o 
  -1  -8   3    44483.08    44817.63    615.10 o 
   0  -8   3      309.44      168.30    114.65 o 
   1  -8   3     6450.68     6942.99    199.82 o 
   2  -8   3    15800.24    15573.52    331.74 o 
   3  -8   3    94327.21    92162.27   1714.70 o 
   4  -8   3      218.57      982.58    180.02 o 
   5  -8   3     7366.66     6928.95    273.18 o 
   6  -8   3     8757.28     9528.24    299.96 o 
   7  -8   3    15861.88    15885.16    422.50 o 
   8  -8   3      508.88      620.34    175.82 o 
   9  -8   3     1684.69     1695.58    228.04 o 
  10  -8   3     6389.64     5924.03    283.65 o 
  11  -8   3    14091.33    14001.11    425.42 o 
  12  -8   3     2815.68     3718.59    357.36 o 
  13  -8   3       59.12        0.00    307.75 o 
  14  -8   3     5725.90     6140.15    468.45 o 
  15  -8   3     2276.21     2873.40    375.89 o 
 -13  -7   3      194.21      225.21    536.61 o 
 -12  -7   3     3307.61     3545.82    647.06 o 
 -11  -7   3     4191.18     4100.43    623.17 o 
 -10  -7   3     7691.59     7600.93    634.23 o 
  -9  -7   3       14.97        0.00    443.34 o 
  -8  -7   3    12026.90    13070.76    727.74 o 
  -7  -7   3    14490.61    14897.99    717.39 o 
  -6  -7   3    16750.41    16631.75    361.85 o 
  -5  -7   3     3005.66     3189.86    165.80 o 
  -4  -7   3     5864.36     6611.12    211.37 o 
  -3  -7   3    18013.47    17497.66    396.12 o 
  -2  -7   3     7168.76     8600.66    179.87 o 
  -1  -7   3     3205.01     3822.82    142.97 o 
   0  -7   3      291.62      465.05    105.30 o 
   1  -7   3    66623.79    68642.01    781.63 o 
   2  -7   3     8249.65     9650.91    258.09 o 
   3  -7   3    11261.25    11120.43    280.56 o 
   4  -7   3     3078.14     3293.97    231.87 o 
   5  -7   3    54477.23    52778.97    854.43 o 
   6  -7   3     3938.92     4457.30    272.54 o 
   7  -7   3     3877.01     4723.08    231.40 o 
   8  -7   3     2237.63     2539.19    209.85 o 
   9  -7   3    51019.68    49658.77    755.85 o 
  10  -7   3     1073.12     1721.59    214.88 o 
  11  -7   3      110.28      621.05    232.65 o 
  12  -7   3     7293.56     7500.62    423.48 o 
  13  -7   3     1428.37      754.12    381.93 o 
  14  -7   3     1973.16     1773.55    370.12 o 
  15  -7   3        8.46      412.85    416.76 o 
 -13  -6   3      301.40      191.84    582.28 o 
 -12  -6   3    16701.59    16774.81    671.24 o 
 -11  -6   3       72.52      342.11    458.06 o 
 -10  -6   3     3709.77     3927.36    726.33 o 
  -9  -6   3     8960.34     9351.03    654.96 o 
  -8  -6   3     2904.40     3575.53    442.82 o 
  -7  -6   3       30.08      825.69    367.90 o 
  -6  -6   3    12183.94    12144.37    575.74 o 
  -5  -6   3    23904.63    23424.47    551.37 o 
  -4  -6   3     3463.94     3572.22    151.75 o 
  -3  -6   3     3166.36     3018.81    156.22 o 
  -2  -6   3     3433.86     3575.48    124.99 o 
  -1  -6   3    28834.33    31525.63    407.70 o 
   0  -6   3     9506.98     8720.21    174.52 o 
   1  -6   3    14241.19    13760.38    221.83 o 
   2  -6   3     1920.43     1998.33    149.83 o 
   3  -6   3    64499.94    58771.02    852.80 o 
   4  -6   3       40.48      704.42    140.56 o 
   5  -6   3     1773.18     1620.69    184.72 o 
   6  -6   3     1523.23     1356.93    162.52 o 
   7  -6   3    33934.36    32663.80    485.86 o 
   8  -6   3      735.37     1138.22    148.84 o 
   9  -6   3      347.20      128.54    155.61 o 
  10  -6   3     2394.22     2836.26    215.28 o 
  11  -6   3    16529.64    14662.77    390.80 o 
  12  -6   3     2806.60     3119.33    282.68 o 
  13  -6   3        4.41      247.61    282.89 o 
  14  -6   3     8653.04     9085.34    526.74 o 
  15  -6   3     1951.27     1831.01    408.27 o 
 -13  -5   3      102.17      192.34    290.69 o 
 -12  -5   3     2222.13     2577.47    309.52 o 
 -11  -5   3     2212.42     2737.12    350.00 o 
 -10  -5   3    11563.99    10878.03    425.35 o 
  -9  -5   3     4121.40     4583.60    505.74 o 
  -8  -5   3    13069.58    12869.00    726.86 o 
  -7  -5   3    13730.47    13859.04    632.87 o 
  -6  -5   3    20955.06    19872.90    738.90 o 
  -5  -5   3    15466.94    14753.80    588.44 o 
  -4  -5   3       59.76      156.34     90.23 o 
  -3  -5   3    49849.40    48696.71    698.06 o 
  -2  -5   3       58.31      285.03     73.91 o 
  -1  -5   3      642.79      704.05     90.97 o 
   0  -5   3        3.90        0.00     82.58 o 
   1  -5   3   136606.53   141947.39   1496.35 o 
   2  -5   3    21784.99    19743.46    340.81 o 
   3  -5   3       32.18      353.25    113.93 o 
   4  -5   3    10228.63    10733.32    272.25 o 
   5  -5   3    41061.27    41477.54    543.42 o 
   6  -5   3     1802.00     1671.40    141.57 o 
   7  -5   3      237.20      754.19    132.73 o 
   8  -5   3    22937.84    24044.48    389.35 o 
   9  -5   3    44756.01    42618.57    594.06 o 
  10  -5   3     5220.22     5890.00    290.82 o 
  11  -5   3     1374.76     1934.86    219.11 o 
  12  -5   3     8370.66     9268.38    304.53 o 
  13  -5   3      573.12      391.13    307.91 o 
  14  -5   3     2736.40     3095.08    383.68 o 
  15  -5   3       11.87      306.54    349.43 o 
 -14  -4   3     1409.10      901.63    378.93 o 
 -13  -4   3      166.64      435.96    276.90 o 
 -12  -4   3    18051.27    18104.96    543.50 o 
 -11  -4   3       65.61      245.43    214.87 o 
 -10  -4   3     1456.72     1231.51    192.82 o 
  -9  -4   3    10604.33    10196.61    307.45 o 
  -8  -4   3     8914.92     8781.67    259.24 o 
  -7  -4   3     4212.48     4247.26    397.22 o 
  -6  -4   3     6060.84     6597.78    469.96 o 
  -5  -4   3    58492.37    55068.55   1403.41 o 
  -4  -4   3     1221.61     1098.19    157.89 o 
  -3  -4   3     2637.49     3011.13    125.42 o 
  -2  -4   3     2740.52     3357.51     92.84 o 
  -1  -4   3   127851.94   129497.79   1355.65 o 
   0  -4   3     9061.71     7972.80    140.80 o 
   1  -4   3     9137.11    11200.68    189.91 o 
   2  -4   3    30108.61    31464.88    521.41 o 
   3  -4   3     2545.83     3007.11    122.16 o 
   4  -4   3     5556.05     5887.36    150.67 o 
   5  -4   3    15738.74    14965.92    262.38 o 
   6  -4   3    13743.99    13933.36    261.87 o 
   7  -4   3    46737.05    46740.97    609.19 o 
   8  -4   3     6183.01     6362.93    251.40 o 
   9  -4   3     4552.40     4168.89    241.00 o 
  10  -4   3     4901.77     5587.88    241.60 o 
  11  -4   3    10033.10    10137.15    308.78 o 
  12  -4   3    13858.97    13823.21    452.74 o 
  13  -4   3      812.31      969.69    342.74 o 
  14  -4   3     5624.50     6112.67    474.44 o 
  15  -4   3     1367.17     1515.82    428.67 o 
 -14  -3   3    10208.63     9781.58    471.55 o 
 -13  -3   3      393.46      367.91    295.58 o 
 -12  -3   3     3172.35     3109.49    340.90 o 
 -11  -3   3     2492.90     2417.60    286.00 o 
 -10  -3   3    13646.71    14264.44    414.44 o 
  -9  -3   3     1236.67     1539.97    189.02 o 
  -8  -3   3     4891.21     4486.65    220.07 o 
  -7  -3   3    25179.76    24528.91    474.19 o 
  -6  -3   3    15975.76    15570.45    299.47 o 
  -5  -3   3     1901.46     2298.84    137.26 o 
  -4  -3   3       38.09      111.96    109.56 o 
  -3  -3   3    23043.85    20750.79    366.67 o 
  -2  -3   3     3327.89     3429.11    127.62 o 
  -1  -3   3    35361.75    35900.50    372.80 o 
   0  -3   3     1613.02     1436.49     63.67 o 
   1  -3   3    30059.78    29925.94    338.16 o 
   2  -3   3     8950.14    10288.84    179.41 o 
   3  -3   3     8269.78     9038.66    170.42 o 
   4  -3   3    19784.80    22046.61    298.15 o 
   5  -3   3    40589.75    40017.00    513.53 o 
   6  -3   3    48682.84    47004.28    595.17 o 
   7  -3   3      279.10      654.64    139.65 o 
   8  -3   3    16019.07    15565.57    295.90 o 
   9  -3   3    11723.47    11372.12    298.00 o 
  10  -3   3    10454.48    10532.16    288.81 o 
  11  -3   3     1369.07     1488.58    260.58 o 
  12  -3   3    10447.66    11485.20    496.44 o 
  13  -3   3      396.16      496.25    325.34 o 
  14  -3   3     3409.17     3149.82    431.63 o 
  15  -3   3       26.65        0.00    385.30 o 
 -14  -2   3      785.13     1246.93    342.84 o 
 -13  -2   3      944.30      312.24    290.84 o 
 -12  -2   3    29529.45    28283.24    733.13 o 
 -11  -2   3       31.50        0.00    231.62 o 
 -10  -2   3      801.57      664.37    222.71 o 
  -9  -2   3    20628.62    20655.66    428.83 o 
  -8  -2   3    14923.07    13929.31    326.41 o 
  -7  -2   3     7856.35     8015.12    230.42 o 
  -6  -2   3     6224.47     5878.47    220.58 o 
  -5  -2   3    45893.18    42424.16    647.05 o 
  -4  -2   3     1155.45      775.48    106.96 o 
  -3  -2   3      103.24       91.49     82.23 o 
  -2  -2   3    69726.03    76121.68    791.31 o 
  -1  -2   3    37030.04    34689.50    370.17 o 
   1  -2   3    14757.29    13790.92    283.55 o 
   2  -2   3     7177.54     7691.25    129.05 o 
   3  -2   3     3714.40     5664.20    129.07 o 
   4  -2   3     2708.53     3398.39    133.76 o 
   5  -2   3     7930.58     7721.41    179.69 o 
   6  -2   3    28080.37    28154.64    438.38 o 
   7  -2   3    13770.36    14649.78    266.88 o 
   8  -2   3    18388.83    18267.94    320.85 o 
   9  -2   3     1324.63      902.38    148.44 o 
  10  -2   3     1591.70     1591.98    205.60 o 
  11  -2   3     1075.00     1102.32    274.25 o 
  12  -2   3    14083.85    12481.70    573.62 o 
  13  -2   3       25.63        0.00    328.97 o 
  14  -2   3     1930.37     2079.73    408.37 o 
  15  -2   3     1348.40     1397.35    410.97 o 
 -14  -1   3    10358.52     9410.46    502.81 o 
 -13  -1   3       61.95        0.00    293.34 o 
 -12  -1   3     1482.33     1777.67    302.32 o 
 -11  -1   3    10893.24    11740.98    429.56 o 
 -10  -1   3    24953.02    24898.38    529.77 o 
  -9  -1   3     4116.55     4391.73    258.71 o 
  -8  -1   3     4542.50     4339.41    215.12 o 
  -7  -1   3    17619.85    17227.61    359.04 o 
  -6  -1   3     3283.22     3082.91    167.45 o 
  -5  -1   3      190.61      312.48    124.42 o 
  -4  -1   3     6984.89     5830.69    174.53 o 
  -3  -1   3     1472.62     1730.44     73.78 o 
  -2  -1   3    16573.07    15535.11    204.29 o 
  -1  -1   3     4575.73     4539.13    122.35 o 
   0  -1   3       45.47        0.00     28.17 o 
   2  -1   3    13686.15    13634.72    184.52 o 
   3  -1   3      172.74      184.93     77.17 o 
   4  -1   3      311.91      226.60     78.84 o 
   5  -1   3    32817.19    31303.80    419.56 o 
   6  -1   3    23088.25    23306.36    352.48 o 
   7  -1   3     4839.46     5386.67    167.95 o 
   8  -1   3     5764.52     5648.93    227.69 o 
   9  -1   3     1340.26     1528.31    204.42 o 
  10  -1   3     5511.45     6321.77    294.34 o 
  11  -1   3      362.89     1110.26    294.23 o 
  12  -1   3    11497.73    11972.71    929.37 o 
  13  -1   3     2233.25     2216.24    367.66 o 
  14  -1   3     1611.42     1456.45    370.94 o 
  15  -1   3       46.56       53.69    383.42 o 
 -15   0   3      503.38      478.52    406.07 o 
 -14   0   3      132.53      220.86    380.85 o 
 -13   0   3     5299.82     5008.90    407.77 o 
 -12   0   3    14629.90    14273.90    529.55 o 
 -11   0   3     2848.82     2611.73    283.90 o 
 -10   0   3     8617.30     8299.36    327.67 o 
  -9   0   3    14420.18    14410.45    377.12 o 
  -8   0   3     6728.44     6939.65    252.80 o 
  -7   0   3      729.76      741.48    153.22 o 
  -6   0   3     3818.76     4067.31    156.79 o 
  -5   0   3    26627.57    28507.80    382.09 o 
  -4   0   3       77.62       81.55     66.48 o 
  -3   0   3     1495.14     1272.49     91.83 o 
  -2   0   3     1630.27     1774.03     83.96 o 
  -1   0   3    73620.48    79108.50   1278.11 o 
   1   0   3     7100.66     5784.25    158.38 o 
   2   0   3      341.27      867.56     76.02 o 
   3   0   3    18434.02    18037.89    251.18 o 
   4   0   3    25033.12    23482.36    306.20 o 
   5   0   3    10873.85    11580.43    212.83 o 
   6   0   3    31162.61    29269.32    409.96 o 
   7   0   3    16535.57    16846.32    332.04 o 
   8   0   3    15410.07    15443.72    376.97 o 
   9   0   3       63.00        0.00    170.67 o 
  10   0   3     4634.30     4720.05    277.18 o 
  11   0   3     1596.44     2453.92    506.83 o 
  12   0   3     9138.63     9473.39    461.71 o 
  13   0   3      776.39     1069.50    426.81 o 
  14   0   3     2949.55     3050.93    495.09 o 
 -15   1   3     2895.43     2548.55    695.37 o 
 -14   1   3     8785.23     8313.15    633.84 o 
 -13   1   3      805.90     1426.62    379.13 o 
 -12   1   3     2222.96     2040.52    361.02 o 
 -11   1   3    13493.73    11621.51    455.87 o 
 -10   1   3    21825.49    21567.85    503.98 o 
  -9   1   3    11958.96    11510.09    384.33 o 
  -8   1   3     2695.88     2916.65    187.34 o 
  -7   1   3    31032.62    30535.87    448.45 o 
  -6   1   3    27200.23    26439.31    363.26 o 
  -5   1   3      334.47      195.93    100.27 o 
  -4   1   3     3173.31     2509.15    122.22 o 
  -3   1   3    48325.55    51849.90    631.44 o 
  -2   1   3       18.17       35.39     74.92 o 
  -1   1   3     3149.51     2701.56    123.74 o 
   0   1   3     6771.98     2303.27    836.73 o 
   1   1   3    18339.82    18588.01    236.49 o 
   2   1   3    82928.11    86538.85    956.59 o 
   3   1   3     9262.73    10489.95    230.24 o 
   4   1   3    21659.19    19910.16    276.65 o 
   5   1   3    81102.36    82562.26    960.57 o 
   6   1   3     7555.63     8413.93    257.94 o 
   7   1   3       64.14      248.60    148.43 o 
   8   1   3     4507.42     4733.84    242.72 o 
   9   1   3     3535.80     3745.69    226.81 o 
  10   1   3     3351.05     4000.20    303.29 o 
  11   1   3     1898.48     1779.38    296.67 o 
  12   1   3    15337.70    16252.54    572.71 o 
  13   1   3       13.90        0.00    354.42 o 
  14   1   3     2782.84     2971.77    396.77 o 
 -15   2   3      380.75       37.85    404.30 o 
 -14   2   3      409.86        0.00    371.88 o 
 -13   2   3     3402.85     3035.20    414.90 o 
 -12   2   3     9057.44     9872.43    682.14 o 
 -11   2   3     6158.91     6310.72    343.65 o 
 -10   2   3     1250.59     1728.07    212.99 o 
  -9   2   3    12383.82    12883.40    293.77 o 
  -8   2   3    11552.27    11778.15    349.58 o 
  -7   2   3     1196.04     1261.29    141.15 o 
  -6   2   3     9430.42    10029.50    248.44 o 
  -5   2   3   102921.88   103198.96   1214.25 o 
  -4   2   3      479.01      912.33    108.29 o 
  -3   2   3      818.87      906.79     96.24 o 
  -2   2   3    42603.98    44521.41    494.96 o 
  -1   2   3    97583.42    95000.08   1090.61 o 
   0   2   3     5256.87     5190.85    128.60 o 
   1   2   3     2299.95     3439.43    128.18 o 
   2   2   3    16710.58    15517.49    241.89 o 
   3   2   3    18569.79    19321.09    281.13 o 
   4   2   3    18103.40    19009.18    281.68 o 
   5   2   3     5773.34     6492.07    220.57 o 
   6   2   3     6778.75     6608.76    229.50 o 
   7   2   3     7712.92     7368.62    256.45 o 
   8   2   3    14779.69    14565.14    366.59 o 
   9   2   3     1090.27     1015.72    223.48 o 
  10   2   3     8565.13     8982.92    368.89 o 
  11   2   3      726.09     1212.95    298.87 o 
  12   2   3    13155.95    14229.75    535.19 o 
  13   2   3      383.32        0.00    315.43 o 
  14   2   3     1679.71     1072.14    366.36 o 
 -15   3   3     1604.02     1777.94    483.50 o 
 -14   3   3    11374.11    12207.21    774.42 o 
 -13   3   3       47.85        0.00    350.12 o 
 -12   3   3     1386.41      921.99    348.63 o 
 -11   3   3    26483.31    23680.35    616.96 o 
 -10   3   3     8588.12     8974.63    272.14 o 
  -9   3   3     6453.56     6983.00    251.08 o 
  -8   3   3      908.71     1191.00    143.04 o 
  -7   3   3    40768.65    39690.96    590.52 o 
  -6   3   3    10662.58    10852.87    248.43 o 
  -5   3   3    14471.26    14468.24    297.92 o 
  -4   3   3     3048.12     3544.22    139.80 o 
  -3   3   3    54999.09    55976.75    672.91 o 
  -2   3   3    12771.55    11628.43    228.59 o 
  -1   3   3     8943.84    10892.64    204.44 o 
   0   3   3    18851.20    17143.70    284.42 o 
   1   3   3    91466.44    96022.25   1084.93 o 
   2   3   3    34184.43    34152.90    439.81 o 
   3   3   3     2295.94     1916.57    104.98 o 
   4   3   3     4814.88     5110.18    205.88 o 
   5   3   3    49902.02    50571.99    789.91 o 
   6   3   3    18283.33    18492.32    392.92 o 
   7   3   3     1163.53     1627.87    172.71 o 
   8   3   3     6886.17     6856.85    263.22 o 
   9   3   3      400.78      665.11    181.52 o 
  10   3   3     3381.19     3309.43    282.68 o 
  11   3   3     1728.61     1800.87    283.18 o 
  12   3   3     7499.51     7290.22    413.93 o 
  13   3   3      228.88      855.29    327.34 o 
  14   3   3     3906.90     3780.55    443.51 o 
 -15   4   3     1408.45     2005.86    459.87 o 
 -14   4   3      430.96        0.00    389.64 o 
 -13   4   3     2081.26     1790.16    399.08 o 
 -12   4   3    12556.41    12360.13    598.30 o 
 -11   4   3     6121.53     6129.86    271.35 o 
 -10   4   3        8.71      219.81    171.39 o 
  -9   4   3    22064.02    22201.07    453.10 o 
  -8   4   3    10174.34     9936.05    266.73 o 
  -7   4   3    17104.97    17918.41    355.59 o 
  -6   4   3      213.94      388.05    150.87 o 
  -5   4   3   112380.95   105593.29   1321.11 o 
  -4   4   3     2374.88     2257.66    150.76 o 
  -3   4   3     6139.58     7728.17    196.90 o 
  -2   4   3     1563.55     1335.34    125.11 o 
  -1   4   3    79750.30    78996.84    919.41 o 
   0   4   3    17443.98    17077.77    293.80 o 
   1   4   3     4707.36     5134.88    162.55 o 
   2   4   3     2685.49     2990.75    154.31 o 
   3   4   3    11333.34    13000.08    241.40 o 
   4   4   3    20125.45    18603.12    368.62 o 
   5   4   3     1962.03     2315.30    189.14 o 
   6   4   3     5281.81     5678.23    299.36 o 
   7   4   3     4288.99     4400.12    241.74 o 
   8   4   3    14873.80    15195.88    380.01 o 
   9   4   3     2247.11     2477.73    257.88 o 
  10   4   3    12513.92    12545.29    421.45 o 
  11   4   3     2120.21     2740.02    416.61 o 
  12   4   3     8502.45     8821.67    428.46 o 
  13   4   3      127.54      178.25    347.89 o 
 -15   5   3     2959.12     3711.38    622.25 o 
 -14   5   3     9066.53     8143.81    488.16 o 
 -13   5   3      957.94     1352.94    226.37 o 
 -12   5   3      226.65      154.05    201.36 o 
 -11   5   3    13755.53    13072.43    376.33 o 
 -10   5   3     6283.62     6418.61    265.96 o 
  -9   5   3     3144.42     3002.42    191.75 o 
  -8   5   3      228.83      439.82    144.10 o 
  -7   5   3    28523.43    27169.10    451.69 o 
  -6   5   3     1933.46     2896.62    183.05 o 
  -5   5   3    28552.03    28870.35    514.99 o 
  -4   5   3      779.37      593.22    134.56 o 
  -3   5   3    18127.47    18834.77    355.28 o 
  -2   5   3    21806.39    20620.23    366.61 o 
  -1   5   3     9813.21     9362.07    229.65 o 
   0   5   3      692.29      748.05    121.85 o 
   1   5   3    21516.39    21403.53    337.18 o 
   2   5   3    91675.33    88447.01   1033.38 o 
   3   5   3      142.75      157.04     89.65 o 
   4   5   3    17628.58    17179.85    378.98 o 
   5   5   3    18387.19    18713.53    420.86 o 
   6   5   3    23451.74    23315.73    496.65 o 
   7   5   3     1488.12     2016.50    222.75 o 
   8   5   3    14953.22    15090.58    406.98 o 
   9   5   3     2740.77     2411.42    379.23 o 
  10   5   3    12952.71    12726.26    502.07 o 
  11   5   3     1570.79     1544.58    309.72 o 
  12   5   3      603.36      667.69    318.88 o 
  13   5   3      428.76        0.00    368.02 o 
 -15   6   3     1372.57     1263.93    387.64 o 
 -14   6   3        2.78      155.70    296.65 o 
 -13   6   3     1337.82     1365.08    364.52 o 
 -12   6   3    13126.33    13494.78    413.99 o 
 -11   6   3     4523.77     5115.57    309.99 o 
 -10   6   3        7.43      207.20    181.52 o 
  -9   6   3    25044.04    24003.74    437.25 o 
  -8   6   3     4794.47     5251.00    249.19 o 
  -7   6   3      720.98      722.63    188.48 o 
  -6   6   3      869.18     1231.24    191.33 o 
  -5   6   3   101074.42    97264.52   1359.77 o 
  -4   6   3     9099.80    10744.87    289.41 o 
  -3   6   3    14742.89    14758.92    338.35 o 
  -2   6   3      594.41     1004.05    153.49 o 
  -1   6   3    56283.51    54040.48    714.52 o 
   0   6   3    26059.93    24517.87    411.25 o 
   1   6   3     1847.26     2650.15    180.49 o 
   2   6   3    12123.41    11333.51    262.62 o 
   3   6   3    16426.55    16918.09    291.60 o 
   4   6   3    21087.58    20623.72    419.42 o 
   5   6   3     2604.79     2451.67    196.21 o 
   6   6   3    14532.35    14005.83    457.46 o 
   7   6   3      584.65      937.22    204.98 o 
   8   6   3    13239.53    13118.06    498.38 o 
   9   6   3       27.68      120.34    258.98 o 
  10   6   3     7626.65     7574.16    418.53 o 
  11   6   3      160.44      424.70    290.59 o 
  12   6   3    11744.51    11440.87    512.96 o 
  13   6   3      107.89        0.00    311.09 o 
 -15   7   3     4957.11     4406.96    495.24 o 
 -14   7   3     8562.36     9096.96    559.78 o 
 -13   7   3      606.51      818.71    311.31 o 
 -12   7   3       16.44       55.96    243.20 o 
 -11   7   3     8979.56     9422.57    360.01 o 
 -10   7   3    22352.65    21594.71    449.74 o 
  -9   7   3     3944.43     4202.72    230.12 o 
  -8   7   3      678.89      693.09    190.39 o 
  -7   7   3    18995.20    19517.04    462.65 o 
  -6   7   3       46.58      319.56    184.78 o 
  -5   7   3    16386.32    15723.82    375.50 o 
  -4   7   3     5062.99     5865.98    243.06 o 
  -3   7   3    45381.04    42923.44    720.42 o 
  -2   7   3     7365.30     6651.25    313.81 o 
  -1   7   3    28856.45    28502.93    501.50 o 
   0   7   3      584.63      456.70    162.79 o 
   1   7   3    21320.73    20280.81    445.18 o 
   2   7   3    32129.87    31103.88    485.56 o 
   3   7   3     4423.52     4246.70    160.42 o 
   4   7   3     6150.78     6278.21    247.93 o 
   5   7   3     8172.77     8772.34    308.09 o 
   6   7   3    26020.47    24410.24    538.36 o 
   7   7   3      342.62      407.45    232.53 o 
   8   7   3    16618.38    16119.95    515.41 o 
   9   7   3      696.12     1005.96    263.85 o 
  10   7   3    12413.36    12320.89    503.09 o 
  11   7   3      152.81      404.23    302.81 o 
  12   7   3     1068.87     1427.13    376.16 o 
 -15   8   3       38.34      532.10    365.14 o 
 -14   8   3      320.37      264.86    481.81 o 
 -13   8   3     4683.32     3995.59    389.18 o 
 -12   8   3    11488.53    12806.06    524.86 o 
 -11   8   3     7541.43     8252.49    369.64 o 
 -10   8   3     1192.32     1170.63    235.69 o 
  -9   8   3     7705.05     7091.20    322.84 o 
  -8   8   3      525.39      678.76    211.99 o 
  -7   8   3     5651.52     5017.07    278.80 o 
  -6   8   3       11.99      211.05    169.81 o 
  -5   8   3    63824.24    59969.77    910.47 o 
  -4   8   3    12294.09    12760.43    545.92 o 
  -3   8   3     8840.48     9287.68    302.22 o 
  -2   8   3     5407.48     6011.80    250.69 o 
  -1   8   3    43668.11    42063.19    658.45 o 
   0   8   3    25169.00    27015.70    449.28 o 
   1   8   3     5338.40     6538.67    246.01 o 
   2   8   3    12503.18    12222.41    307.45 o 
   3   8   3    42642.64    42232.57    652.42 o 
   4   8   3     9470.62    10299.02    330.79 o 
   5   8   3     5439.79     4766.50    284.53 o 
   6   8   3    20235.92    19446.09    486.54 o 
   7   8   3     3378.86     3567.46    305.66 o 
   8   8   3    13676.91    14205.77    497.63 o 
   9   8   3      140.89      125.43    284.99 o 
  10   8   3     4108.13     4126.28    374.27 o 
  11   8   3      278.80      311.22    302.18 o 
  12   8   3     7597.93     7087.84    429.00 o 
 -15   9   3     3993.42     4914.79    487.01 o 
 -14   9   3     5054.82     5088.48    426.14 o 
 -13   9   3     3180.32     3847.29    413.10 o 
 -12   9   3        1.32       13.52    271.40 o 
 -11   9   3    21154.81    21413.39    573.38 o 
 -10   9   3     9501.85     8985.90    386.14 o 
  -9   9   3    10984.16    11383.12    402.82 o 
  -8   9   3       28.77        3.76    253.10 o 
  -7   9   3    13798.28    13505.22    409.28 o 
  -6   9   3       25.46      427.41    190.01 o 
  -5   9   3    10846.18    10797.60    330.13 o 
  -4   9   3     2402.88     2642.23    239.05 o 
  -3   9   3    19517.83    18713.15    427.89 o 
  -2   9   3     5091.34     5197.06    261.74 o 
  -1   9   3     8913.33     9100.54    290.21 o 
   0   9   3      689.63      529.11    151.73 o 
   1   9   3    55998.35    56632.51    806.92 o 
   2   9   3    26605.18    26167.94    479.45 o 
   3   9   3      177.21      165.45    108.44 o 
   4   9   3     3855.51     4396.74    254.04 o 
   5   9   3     4700.97     4888.32    384.25 o 
   6   9   3    18068.93    18819.47    526.70 o 
   7   9   3      880.86     1002.55    273.36 o 
   8   9   3     7013.82     6448.32    417.33 o 
   9   9   3      967.26      944.25    324.10 o 
  10   9   3     7617.98     7155.21    626.76 o 
  11   9   3      212.67      773.94    317.48 o 
 -15  10   3      101.71      168.30    383.34 o 
 -14  10   3       92.86      195.07    368.17 o 
 -13  10   3     7915.91     7781.97    467.24 o 
 -12  10   3     6564.01     7292.67    385.00 o 
 -11  10   3     7835.69     8264.37    379.34 o 
 -10  10   3      600.20     1063.61    310.83 o 
  -9  10   3     1992.89     2416.04    274.40 o 
  -8  10   3     1564.66     2149.63    271.79 o 
  -7  10   3     7367.17     6933.13    285.24 o 
  -6  10   3      325.67     1061.14    191.26 o 
  -5  10   3    48206.76    46752.48    819.77 o 
  -4  10   3     2621.36     3127.50    251.60 o 
  -3  10   3     5257.66     5838.16    278.73 o 
  -2  10   3      495.95      483.29    186.97 o 
  -1  10   3    18698.45    17981.05    423.76 o 
   0  10   3    16450.16    16758.32    362.34 o 
   1  10   3     3860.38     4662.48    209.90 o 
   2  10   3     5749.19     5580.02    241.23 o 
   3  10   3     5401.66     5875.17    241.66 o 
   4  10   3    24573.00    23992.11    569.70 o 
   5  10   3     7096.25     7335.69    361.16 o 
   6  10   3     7908.32     7595.11    434.09 o 
   7  10   3       78.47        0.00    314.69 o 
   8  10   3    10895.49    11190.46    579.10 o 
   9  10   3     1092.14      831.08    348.02 o 
  10  10   3     8663.54     8512.51    491.62 o 
  11  10   3       32.40      490.12    330.46 o 
 -15  11   3     3565.84     2887.84    528.88 o 
 -14  11   3     1507.82     1072.07    426.69 o 
 -13  11   3     3103.06     3709.26    359.03 o 
 -12  11   3       47.72      182.24    283.70 o 
 -11  11   3    19373.93    18186.69    717.94 o 
 -10  11   3     1423.19     1553.60    373.71 o 
  -9  11   3     5664.19     5650.33    382.41 o 
  -8  11   3      291.36      268.94    249.04 o 
  -7  11   3     8086.29     7334.53    418.84 o 
  -6  11   3     2315.03     2569.44    249.72 o 
  -5  11   3    18698.85    16607.75    594.26 o 
  -4  11   3      763.85      708.79    181.75 o 
  -3  11   3    15021.95    15611.76    407.07 o 
  -2  11   3    20165.32    19976.25    479.71 o 
  -1  11   3     5313.16     5706.66    270.92 o 
   0  11   3     2257.17     2366.61    201.53 o 
   1  11   3    21834.54    23305.57    432.69 o 
   2  11   3    30721.02    30894.94    600.77 o 
   3  11   3      778.75      677.74    176.97 o 
   4  11   3     1650.56     1763.65    251.77 o 
   5  11   3     2264.22     2547.08    300.38 o 
   6  11   3    21632.10    22331.09    814.57 o 
   7  11   3       90.36      288.81    366.67 o 
   8  11   3     3689.89     4696.19    441.24 o 
   9  11   3       50.82      283.94    382.74 o 
  10  11   3     4943.15     4462.92    470.08 o 
 -15  12   3      516.65        0.00    464.15 o 
 -14  12   3     1458.88     1460.84    384.05 o 
 -13  12   3     6705.49     5752.76    422.88 o 
 -12  12   3     8449.08     9113.63    437.39 o 
 -11  12   3     6110.62     5969.32    399.78 o 
 -10  12   3       93.57      528.41    291.43 o 
  -9  12   3    10634.07    11380.96    454.02 o 
  -8  12   3      191.73      601.74    309.31 o 
  -7  12   3     3422.31     3143.93    265.85 o 
  -6  12   3     1650.81     1375.16    292.72 o 
  -5  12   3    36964.02    35162.40    708.67 o 
  -4  12   3     1373.33     1381.09    227.63 o 
  -3  12   3     2287.36     2811.19    397.13 o 
  -2  12   3     5651.38     5676.05    293.65 o 
  -1  12   3     9020.06     9019.58    330.47 o 
   0  12   3    26073.03    25913.96    510.50 o 
   1  12   3    10507.11    11677.48    335.72 o 
   2  12   3       59.32        0.00    114.31 o 
   3  12   3      320.82      354.22    162.67 o 
   4  12   3    32098.36    30899.89    773.63 o 
   5  12   3     2818.13     3510.18    459.34 o 
   6  12   3     3869.01     4336.87    485.89 o 
   7  12   3       78.95       53.48    362.31 o 
   8  12   3     9443.98     9123.06    631.69 o 
   9  12   3       13.30        0.00    382.77 o 
  10  12   3     1965.05     1453.02    427.15 o 
 -14  13   3     1336.73     1194.93    430.09 o 
 -13  13   3     2995.09     3215.64    393.23 o 
 -12  13   3      138.26      416.22    362.74 o 
 -11  13   3     8728.75     9395.11    491.62 o 
 -10  13   3      687.28      611.94    309.47 o 
  -9  13   3     1983.88     2459.17    320.09 o 
  -8  13   3      167.07      323.97    237.41 o 
  -7  13   3    21730.73    20932.35    531.67 o 
  -6  13   3      974.91      516.95    234.75 o 
  -5  13   3    19311.72    18358.10    592.01 o 
  -4  13   3      835.35     1033.27    231.82 o 
  -3  13   3      972.10     1086.82    243.42 o 
  -2  13   3     9966.43     9373.84    357.63 o 
  -1  13   3     3757.75     4098.19    276.78 o 
   0  13   3     7547.17     7975.12    291.20 o 
   1  13   3     5098.28     5469.43    269.97 o 
   2  13   3    31079.82    31011.87    683.12 o 
   3  13   3      177.34      176.29    181.32 o 
   4  13   3     1636.61     2274.67    312.84 o 
   5  13   3     3082.89     3237.34    460.42 o 
   6  13   3    26773.35    26316.87    948.09 o 
   7  13   3     1177.84     1606.75    448.16 o 
   8  13   3      444.23      840.41    434.05 o 
   9  13   3      128.05      186.97    405.07 o 
 -14  14   3     1794.90     2134.16    463.70 o 
 -13  14   3     2659.38     2778.34    576.97 o 
 -12  14   3     3683.84     3924.08    443.77 o 
 -11  14   3     2616.37     2518.00    422.57 o 
 -10  14   3       26.07      214.44    367.47 o 
  -9  14   3    12283.87    11940.40    441.31 o 
  -8  14   3       13.29      304.25    276.80 o 
  -7  14   3     9399.98     9165.95    442.95 o 
  -6  14   3      152.31      103.89    190.75 o 
  -5  14   3    17502.38    15990.27    473.06 o 
  -4  14   3     4392.96     4812.81    330.40 o 
  -3  14   3    10002.02    11117.50    577.28 o 
  -2  14   3      576.88      988.87    249.10 o 
  -1  14   3    11584.03    11608.79    401.56 o 
   0  14   3    16807.12    17393.82    470.51 o 
   1  14   3      231.95      293.55    224.29 o 
   2  14   3       67.53        0.00    199.47 o 
   3  14   3      295.57      543.16    190.97 o 
   4  14   3     7341.11     7093.91    616.85 o 
   5  14   3       18.54        0.00    393.98 o 
   6  14   3     2479.58     2141.82    472.65 o 
   7  14   3       58.75        0.00    399.61 o 
   8  14   3     8018.88     8201.73    618.06 o 
 -14  15   3      698.42      873.51    464.24 o 
 -13  15   3     1523.66     1060.90    418.91 o 
 -12  15   3      497.87        0.00    430.77 o 
 -11  15   3     6425.76     6156.16    569.13 o 
 -10  15   3       98.72       49.72    385.90 o 
  -9  15   3     5895.87     6243.68    583.65 o 
  -8  15   3       10.64        0.00    280.82 o 
  -7  15   3    13697.76    14372.70    546.09 o 
  -6  15   3      444.43      342.90    277.97 o 
  -5  15   3    12317.24    12249.73    478.25 o 
  -4  15   3      691.54      989.65    279.19 o 
  -3  15   3     2425.79     2922.75    307.56 o 
  -2  15   3     8390.51     8415.89    383.26 o 
  -1  15   3      680.78     1320.07    354.31 o 
   0  15   3     1042.37     1396.37    263.59 o 
   1  15   3     6547.43     7533.14    369.00 o 
   2  15   3    18178.27    18335.22    585.19 o 
   3  15   3     2204.95     2308.33    295.44 o 
   4  15   3     1875.89     1974.76    493.01 o 
   5  15   3     1915.71     1493.28    479.97 o 
   6  15   3    15074.66    14901.78   1123.29 o 
   7  15   3     1434.96     1334.69    507.22 o 
   8  15   3     2932.43     2009.07    516.26 o 
 -13  16   3     2727.16     1997.99    507.41 o 
 -12  16   3     2594.05     2402.75    518.29 o 
 -11  16   3     2022.75     2307.73    534.90 o 
 -10  16   3     1163.93     1432.85    463.18 o 
  -9  16   3     7266.84     6286.46    517.23 o 
  -8  16   3       66.25       84.76    314.83 o 
  -7  16   3     4169.30     4263.92    395.22 o 
  -6  16   3      463.31        0.00    294.00 o 
  -5  16   3     6195.50     5914.62    412.38 o 
  -4  16   3    17809.79    17280.15    589.48 o 
  -3  16   3     5498.43     4395.58    346.68 o 
  -2  16   3      738.89      934.53    294.05 o 
  -1  16   3     7913.53     8238.26    420.74 o 
   0  16   3    14263.05    14857.43    491.71 o 
   1  16   3     1129.36     1002.48    322.66 o 
   2  16   3      390.60        0.00    296.29 o 
   3  16   3       35.17      200.42    487.40 o 
   4  16   3    10946.63    11120.97    717.79 o 
   5  16   3      719.77      545.25    500.25 o 
   6  16   3     1844.62     2170.28    532.85 o 
   7  16   3      554.34      223.14    525.91 o 
 -13  17   3     3340.08     3139.00    593.53 o 
 -12  17   3      559.50      820.11    576.16 o 
 -11  17   3     6111.49     5910.35    574.30 o 
 -10  17   3       65.44      993.11    475.55 o 
  -9  17   3     7101.77     6467.11    593.36 o 
  -8  17   3     1384.25     1961.16    469.60 o 
  -7  17   3     5126.44     5204.38    457.11 o 
  -6  17   3     3253.61     2684.44    363.08 o 
  -5  17   3     6751.52     6585.44    430.14 o 
  -4  17   3       26.84      320.02    311.23 o 
  -3  17   3     1904.29     1253.37    334.95 o 
  -2  17   3     9525.60     9577.44    451.38 o 
  -1  17   3     4498.83     3624.65    319.45 o 
   0  17   3      437.29      317.77    331.49 o 
   1  17   3     1028.51      888.33    361.73 o 
   2  17   3    21415.71    21350.31    824.26 o 
   3  17   3      411.98      238.82    565.18 o 
   4  17   3     2923.02     2358.15    557.85 o 
   5  17   3      109.31      855.48    490.52 o 
   6  17   3     9001.48     9248.16    710.71 o 
 -12  18   3     1857.20     1010.67    521.20 o 
 -11  18   3     5047.04     5309.84    843.32 o 
 -10  18   3     2470.26     2954.11    503.14 o 
  -9  18   3     6870.72     6432.59    596.59 o 
  -8  18   3      933.07      903.61    460.42 o 
  -7  18   3     7100.78     7611.33    579.21 o 
  -6  18   3      383.91        0.00    411.90 o 
  -5  18   3     2050.25     2100.83    431.40 o 
  -4  18   3    10003.25    10237.21    612.59 o 
  -3  18   3     3931.42     4669.01    427.01 o 
  -2  18   3       37.29      605.76    326.84 o 
  -1  18   3     4912.30     5037.04    602.98 o 
   0  18   3     9100.07     9061.94    597.26 o 
   1  18   3     2682.94     2509.09    401.10 o 
   2  18   3      577.78      867.49    428.99 o 
   3  18   3        6.51      364.38    415.78 o 
   4  18   3     8369.84     8416.20    961.79 o 
   5  18   3      942.82      901.93    657.94 o 
 -11  19   3     3977.74     4090.03    607.00 o 
 -10  19   3      750.18     1192.30    843.04 o 
  -9  19   3     5081.79     5505.56    610.01 o 
  -8  19   3      214.63      462.73    470.14 o 
  -7  19   3     1004.64        0.00    485.74 o 
  -6  19   3     2143.52     1947.46    513.74 o 
  -5  19   3     4133.44     3216.00    507.98 o 
  -4  19   3        9.58        0.00    648.74 o 
  -3  19   3     1151.70     1236.02    435.66 o 
  -2  19   3     9933.21     9747.42    507.86 o 
  -1  19   3      733.81      739.99    351.41 o 
   0  19   3       37.68      476.31    362.53 o 
   1  19   3     1180.96     1554.01    432.60 o 
   2  19   3    17455.09    18199.59    740.27 o 
   3  19   3     1087.06     1393.92    461.14 o 
   4  19   3     1041.74      492.67    582.30 o 
 -10  20   3      900.32      805.51    530.90 o 
  -9  20   3     3772.17     3333.96    648.83 o 
  -8  20   3      571.48      987.79    566.93 o 
  -7  20   3     2308.30     2951.31    624.82 o 
  -6  20   3       14.02        0.00    504.73 o 
  -5  20   3     2467.35     2942.71    542.88 o 
  -4  20   3     7686.35     7556.33    593.06 o 
  -3  20   3     1166.76     1219.84    437.24 o 
  -2  20   3       81.05       37.82    383.54 o 
  -1  20   3     2798.37     3237.29    457.98 o 
   0  20   3    10851.62    11265.50    713.24 o 
   1  20   3     5245.35     5111.52    886.50 o 
   2  20   3      142.37        0.81    477.58 o 
   3  20   3       14.26      444.23    426.92 o 
  -9  21   3     3726.55     3733.25    703.33 o 
  -8  21   3      177.82      253.23    557.73 o 
  -7  21   3      133.01        0.00    536.42 o 
  -6  21   3      571.94      166.49    494.80 o 
  -5  21   3     2202.35     1124.51    496.93 o 
  -4  21   3      201.81      523.95    484.00 o 
  -3  21   3      416.03     1142.06    432.58 o 
  -2  21   3     3321.74     2967.68    479.36 o 
  -1  21   3      507.39      925.92    439.55 o 
   0  21   3      100.53       33.05    449.27 o 
   1  21   3       10.14      959.57    501.80 o 
  -8  22   3     1156.33        0.00    522.60 o 
  -7  22   3     1982.97     1602.84    767.13 o 
  -6  22   3      401.53      578.30    487.64 o 
  -5  22   3     3831.24     2870.04    607.77 o 
  -4  22   3     5990.42     6213.43    664.23 o 
  -3  22   3     2138.07     1357.37    455.86 o 
  -2  22   3       33.05      266.27    534.05 o 
  -1  22   3       15.56      551.56    553.21 o 
   1 -23   4     2467.01     2708.45    574.78 o 
   2 -23   4     1826.51     1998.21    537.31 o 
   3 -23   4     2047.96     2163.83    649.72 o 
   4 -23   4      211.54      662.91    574.97 o 
   5 -23   4       58.57        0.00    785.42 o 
   6 -23   4     6899.96     7870.77   1016.31 o 
   7 -23   4      758.52      259.26    542.83 o 
   8 -23   4      445.64       72.76    517.38 o 
  -1 -22   4     8007.15     7544.44    614.00 o 
   0 -22   4     2753.34     2849.20    584.03 o 
   1 -22   4     1236.04     1194.46    455.33 o 
   2 -22   4      104.20        0.00    394.89 o 
   3 -22   4      748.82      464.59    452.17 o 
   4 -22   4    10482.84    10558.85    596.91 o 
   5 -22   4     1721.04     3545.65    691.83 o 
   6 -22   4       66.48        0.00    495.28 o 
   7 -22   4       80.30        0.00    505.36 o 
   8 -22   4     9191.43    10166.89    803.40 o 
   9 -22   4       99.01      273.95    577.32 o 
  -3 -21   4     2984.95     2609.63    618.06 o 
  -2 -21   4      799.61     3756.24   1269.37 o 
  -1 -21   4     4873.26     5454.32    642.00 o 
   0 -21   4        9.84        0.00    448.10 o 
   1 -21   4     1755.07     2598.71    428.90 o 
   2 -21   4     6123.84     6263.69    472.30 o 
   3 -21   4     3563.63     3995.11    660.11 o 
   4 -21   4       19.19        0.00    357.14 o 
   5 -21   4      498.11      510.69    467.17 o 
   6 -21   4    15869.03    16776.41   1365.69 o 
   7 -21   4       84.19        0.00    514.72 o 
   8 -21   4      149.98      915.26    560.47 o 
   9 -21   4      739.31      485.06    560.70 o 
  10 -21   4     9883.68     8944.42    794.00 o 
  11 -21   4       32.58      449.43    495.21 o 
  -4 -20   4     1702.41     1027.63    544.90 o 
  -3 -20   4     3686.60     3961.54    579.15 o 
  -2 -20   4      486.48     2176.11    872.85 o 
  -1 -20   4     4265.11     4351.52    579.82 o 
   0 -20   4     4898.09     5963.18    552.78 o 
   1 -20   4     1188.58     1669.66    319.29 o 
   2 -20   4       98.48        0.00    302.56 o 
   3 -20   4      215.51      472.13    335.70 o 
   4 -20   4    16745.50    17297.78    627.37 o 
   5 -20   4     1365.85     1738.66    558.84 o 
   6 -20   4        4.27        0.00    725.92 o 
   7 -20   4      756.93     1048.84    687.60 o 
   8 -20   4     6621.59     7280.76    851.27 o 
   9 -20   4      462.66     3218.94   1403.92 o 
  10 -20   4     1565.86     2125.68    552.69 o 
  11 -20   4     2565.39     2629.98    902.18 o 
  -5 -19   4     4447.93     3622.38    581.15 o 
  -4 -19   4      282.08        0.00    517.36 o 
  -3 -19   4     3205.32     3977.47    602.59 o 
  -2 -19   4     1314.73     1997.90    554.27 o 
  -1 -19   4     3805.89     3354.76    404.34 o 
   0 -19   4       73.18        0.00    276.38 o 
   1 -19   4      920.87      939.41    288.89 o 
   2 -19   4    17808.65    17810.44    519.57 o 
   3 -19   4     4290.60     4804.33    601.97 o 
   4 -19   4        3.97       77.06    268.40 o 
   5 -19   4      157.59       37.55    314.05 o 
   6 -19   4    22646.96    22175.77   1244.29 o 
   7 -19   4       52.12      350.43    384.85 o 
   8 -19   4       64.86        0.00    424.82 o 
   9 -19   4     2344.61     2318.07    655.18 o 
  10 -19   4    14814.02    13690.22    759.29 o 
  11 -19   4       58.00      334.72    487.56 o 
  12 -19   4      378.88      310.57    748.61 o 
  -6 -18   4       71.97        0.00    459.52 o 
  -5 -18   4     3752.36     4758.70    588.30 o 
  -4 -18   4     1775.96     1677.69    510.54 o 
  -3 -18   4     6076.83     6342.46    593.79 o 
  -2 -18   4      481.20     1025.75    429.54 o 
  -1 -18   4     3763.86     4076.31    337.88 o 
   0 -18   4     9730.79    10846.39    424.81 o 
   1 -18   4     4508.55     5140.40    368.17 o 
   2 -18   4       42.67        0.00    248.08 o 
   3 -18   4     1051.32     1486.25    277.80 o 
   4 -18   4    15770.17    16246.98    594.06 o 
   5 -18   4       41.43      677.89    337.01 o 
   6 -18   4     1037.77     1210.21    359.42 o 
   7 -18   4       36.09        0.00    334.57 o 
   8 -18   4     9696.23    10153.56    623.93 o 
   9 -18   4      370.40      352.66    452.71 o 
  10 -18   4      698.51      972.78    474.08 o 
  11 -18   4     2954.48     3533.71    551.46 o 
  12 -18   4     6129.19     6360.07    626.40 o 
  13 -18   4       24.28      538.55    462.89 o 
  -7 -17   4     2704.76     2581.06    501.59 o 
  -6 -17   4     1688.10      862.46    455.06 o 
  -5 -17   4     8867.59     8954.03    661.15 o 
  -4 -17   4      419.14        0.00    442.00 o 
  -3 -17   4     7721.00    10001.57    670.65 o 
  -2 -17   4     6025.84     7641.61    675.02 o 
  -1 -17   4     6254.26     6638.36    355.78 o 
   0 -17   4      162.95      301.60    254.28 o 
   1 -17   4     3213.53     2942.20    284.33 o 
   2 -17   4     9165.83     9428.92    446.34 o 
   3 -17   4      226.74      608.37    244.61 o 
   4 -17   4       84.40        0.00    253.05 o 
   5 -17   4       12.30      162.58    295.26 o 
   6 -17   4    22104.35    21362.36    627.51 o 
   7 -17   4     1428.56     1510.64    318.97 o 
   8 -17   4      261.84      467.17    253.35 o 
   9 -17   4      568.69      209.75    390.72 o 
  10 -17   4    14220.11    14775.29    633.71 o 
  11 -17   4      417.72     1070.07    473.12 o 
  12 -17   4      167.70      531.33    485.88 o 
  13 -17   4     3573.12     2854.19    502.73 o 
  -8 -16   4       23.06        0.00    678.19 o 
  -7 -16   4     6785.26     6704.64    567.91 o 
  -6 -16   4      682.02     1502.96    458.98 o 
  -5 -16   4     4820.60     5218.57    528.02 o 
  -4 -16   4     4351.62     4830.77    511.02 o 
  -3 -16   4    14205.58    14684.95    533.37 o 
  -2 -16   4       21.19       68.75    217.51 o 
  -1 -16   4     1956.56     2489.84    272.41 o 
   0 -16   4     9279.64     8659.42    322.79 o 
   1 -16   4      445.79      372.06    245.91 o 
   2 -16   4      123.47        0.00    238.75 o 
   3 -16   4     4880.97     4682.80    287.61 o 
   4 -16   4    30276.89    29815.58    687.35 o 
   5 -16   4      615.35     1916.11    330.01 o 
   6 -16   4        1.26      559.94    284.96 o 
   7 -16   4      190.18      117.60    188.63 o 
   8 -16   4    23405.21    23368.25    790.30 o 
   9 -16   4      331.18     1185.89    338.28 o 
  10 -16   4       59.93      195.95    386.49 o 
  11 -16   4     5547.01     6078.91    519.45 o 
  12 -16   4     6324.59     5796.66    438.35 o 
  13 -16   4      217.33      730.60    413.68 o 
  14 -16   4      314.88      345.65    488.62 o 
  -9 -15   4     3371.13     3202.16    530.07 o 
  -8 -15   4     1514.63     1394.22    503.32 o 
  -7 -15   4     1991.71     1271.27    448.55 o 
  -6 -15   4     8457.34     8422.39    574.44 o 
  -5 -15   4     8725.30     8557.08    561.11 o 
  -4 -15   4       14.98        0.00    353.05 o 
  -3 -15   4     7084.90     7676.06    411.50 o 
  -2 -15   4     4070.03     4273.02    291.15 o 
  -1 -15   4    14084.70    14611.98    427.49 o 
   0 -15   4    10275.05    10996.83    334.38 o 
   1 -15   4      208.62      248.37    196.14 o 
   2 -15   4    19325.78    18795.54    451.54 o 
   3 -15   4      575.86      329.80    226.70 o 
   4 -15   4      985.94     1255.66    236.31 o 
   5 -15   4       75.73        0.00    246.62 o 
   6 -15   4    25827.01    25678.22    649.39 o 
   7 -15   4       15.47     1055.66    231.01 o 
   8 -15   4      125.36      105.69    293.28 o 
   9 -15   4     4080.12     6133.45    556.69 o 
  10 -15   4    19016.53    18998.80    641.67 o 
  11 -15   4     3594.71     4799.81    446.48 o 
  12 -15   4        1.40      270.14    315.46 o 
  13 -15   4     5756.37     6275.43    577.12 o 
  14 -15   4     3917.16     3329.24    587.46 o 
  -9 -14   4     3272.95     3097.70    481.80 o 
  -8 -14   4      364.56        0.00    342.14 o 
  -7 -14   4    10878.73    12051.55    602.18 o 
  -6 -14   4      250.77      169.10    361.01 o 
  -5 -14   4     4078.99     3639.76    433.90 o 
  -4 -14   4     7359.99     6635.93    501.40 o 
  -3 -14   4     4338.92     4434.84    390.89 o 
  -2 -14   4     2910.31     3085.64    250.71 o 
  -1 -14   4      385.43      551.07    168.41 o 
   0 -14   4    25087.74    23807.84    494.28 o 
   1 -14   4       78.03      177.58    184.24 o 
   2 -14   4      263.78      506.61    195.02 o 
   3 -14   4     4190.40     4462.58    260.34 o 
   4 -14   4    27712.76    27197.59    656.16 o 
   5 -14   4      151.55      701.29    251.60 o 
   6 -14   4      463.67      185.43    212.96 o 
   7 -14   4     3659.43     3709.52    297.17 o 
   8 -14   4    39911.08    36401.44    749.15 o 
   9 -14   4     5055.92     5832.32    401.92 o 
  10 -14   4     1508.38     1454.48    334.43 o 
  11 -14   4     5564.35     5241.64    367.60 o 
  12 -14   4     8076.17     7772.51    410.49 o 
  13 -14   4      898.66      903.14    329.35 o 
  14 -14   4       50.46        0.00    417.50 o 
 -10 -13   4       21.20       58.38    325.91 o 
  -9 -13   4     4521.02     4400.01    564.43 o 
  -8 -13   4     1664.63     1313.13    362.13 o 
  -7 -13   4      625.60      995.14    434.66 o 
  -6 -13   4    13072.04    12621.73    587.85 o 
  -5 -13   4     6049.88     7057.94    422.61 o 
  -4 -13   4     4633.27     4799.37    349.52 o 
  -3 -13   4     4732.82     5106.31    242.53 o 
  -2 -13   4     8981.89     9504.27    309.37 o 
  -1 -13   4    15388.37    14889.79    358.25 o 
   0 -13   4      999.59      872.18    167.50 o 
   1 -13   4     1391.75     1561.97    197.08 o 
   2 -13   4    19437.27    19225.21    424.11 o 
   3 -13   4      152.83       77.63    216.46 o 
   4 -13   4     4942.40     5095.02    278.28 o 
   5 -13   4      544.47      767.06    205.60 o 
   6 -13   4    28616.16    25314.58    585.24 o 
   7 -13   4      439.21     1085.40    249.57 o 
   8 -13   4      860.14     1315.98    248.84 o 
   9 -13   4     6455.07     6827.53    392.27 o 
  10 -13   4    18018.46    18068.99    541.37 o 
  11 -13   4     5510.24     7348.16    365.12 o 
  12 -13   4        4.32      232.48    337.82 o 
  13 -13   4     2617.59     2774.97    396.58 o 
  14 -13   4     1998.06     2366.04    454.79 o 
 -10 -12   4        6.63        0.00    275.94 o 
  -9 -12   4      710.68     1154.86    331.20 o 
  -8 -12   4     2386.40     2034.29    313.01 o 
  -7 -12   4    15517.78    14730.65    544.64 o 
  -6 -12   4      188.46        0.00    264.51 o 
  -5 -12   4     4563.70     4914.99    348.23 o 
  -4 -12   4     4716.01     4864.36    315.75 o 
  -3 -12   4     3236.36     2822.65    206.35 o 
  -2 -12   4     1945.78     1796.80    162.82 o 
  -1 -12   4     2016.12     2202.94    185.33 o 
   0 -12   4    24921.96    23212.79    407.59 o 
   1 -12   4     2405.36     2660.59    202.98 o 
   2 -12   4      484.86      322.32    171.27 o 
   3 -12   4     1261.24     1114.36    205.97 o 
   4 -12   4    44225.47    41921.81    759.64 o 
   5 -12   4     1087.49     1327.97    240.04 o 
   6 -12   4     2299.24     1987.33    253.31 o 
   7 -12   4     2254.94     2073.77    255.78 o 
   8 -12   4    16865.72    16801.17    464.22 o 
   9 -12   4     3896.06     4443.22    347.55 o 
  10 -12   4      257.26      340.79    224.55 o 
  11 -12   4     1302.12     1226.55    267.65 o 
  12 -12   4     7139.35     6951.44    428.98 o 
  13 -12   4     2337.43     3137.57    582.17 o 
  14 -12   4     1315.63     1495.24    353.38 o 
  15 -12   4     3860.00     4929.57    644.32 o 
 -11 -11   4     1803.49     3455.61    888.40 o 
 -10 -11   4     1413.96     1176.64    588.61 o 
  -9 -11   4     6322.06     6093.83    486.06 o 
  -8 -11   4       45.03       42.34    199.67 o 
  -7 -11   4     4531.35     4597.32    278.82 o 
  -6 -11   4    11830.42    12250.17    435.77 o 
  -5 -11   4     6732.60     7197.73    299.75 o 
  -4 -11   4     2210.33     1855.71    219.34 o 
  -3 -11   4     1565.36     1658.55    164.57 o 
  -2 -11   4    18495.92    19002.52    341.18 o 
  -1 -11   4    22239.87    23439.39    429.70 o 
   0 -11   4      164.96        0.00    135.60 o 
   1 -11   4     5462.46     6166.28    227.00 o 
   2 -11   4    42517.14    42375.12    683.40 o 
   3 -11   4     1210.23     1526.11    198.46 o 
   4 -11   4     5110.82     4613.77    265.28 o 
   5 -11   4      232.13      732.27    171.63 o 
   6 -11   4    36837.92    35957.56    667.82 o 
   7 -11   4     2518.69     2692.71    281.37 o 
   8 -11   4      167.83      255.93    258.01 o 
   9 -11   4     2621.78     2801.34    250.69 o 
  10 -11   4    29624.72    27630.36    572.87 o 
  11 -11   4     6497.64     8107.70    366.49 o 
  12 -11   4       83.06      148.94    249.14 o 
  13 -11   4     3924.69     4516.15    375.20 o 
  14 -11   4     2755.67     2191.97    385.33 o 
  15 -11   4     1780.28     2825.23    572.29 o 
 -11 -10   4    14601.63    12694.83   1031.64 o 
 -10 -10   4      641.00      959.17    560.16 o 
  -9 -10   4      594.42      535.53    357.10 o 
  -8 -10   4     5232.45     5574.33    495.44 o 
  -7 -10   4    16015.67    15838.00    445.76 o 
  -6 -10   4      705.57      917.84    177.20 o 
  -5 -10   4     2226.85     2169.92    210.52 o 
  -4 -10   4    12470.59    13000.15    371.47 o 
  -3 -10   4    14555.18    14005.08    358.78 o 
  -2 -10   4      388.54      444.94    116.88 o 
  -1 -10   4     1536.44     2047.43    231.02 o 
   0 -10   4    62241.63    61294.43    775.68 o 
   1 -10   4     2739.25     3959.50    197.93 o 
   2 -10   4     1376.67     1534.76    175.22 o 
   3 -10   4      404.99      733.41    191.16 o 
   4 -10   4    55747.27    51792.98    958.14 o 
   5 -10   4      413.34      432.39    171.97 o 
   6 -10   4     1199.36     1410.70    208.74 o 
   7 -10   4     5788.39     5092.63    314.77 o 
   8 -10   4     7087.42     7132.18    336.90 o 
   9 -10   4     4783.57     5433.16    275.54 o 
  10 -10   4     1113.72     1555.41    252.40 o 
  11 -10   4     7413.26     8398.51    474.27 o 
  12 -10   4     5639.94     5288.48    365.03 o 
  13 -10   4     3786.66     4456.87    355.59 o 
  14 -10   4      528.78     1451.85    346.94 o 
  15 -10   4     4991.28     5324.98    450.96 o 
 -12  -9   4       11.36      941.41    619.15 o 
 -11  -9   4      728.12      450.49    550.41 o 
 -10  -9   4     7624.64     8081.81    710.47 o 
  -9  -9   4     6171.21     5701.96    584.82 o 
  -8  -9   4      554.84      980.81    420.47 o 
  -7  -9   4     2741.98     2795.41    220.68 o 
  -6  -9   4    11413.24    12180.02    363.97 o 
  -5  -9   4    13920.73    13817.54    341.86 o 
  -4  -9   4      795.26      956.50    179.06 o 
  -3  -9   4       43.90      390.04    133.41 o 
  -2  -9   4    16765.59    17444.68    302.51 o 
  -1  -9   4     8611.42    10348.10    260.97 o 
   0  -9   4     2283.02     2396.51    178.17 o 
   1  -9   4     2955.40     3849.81    175.34 o 
   2  -9   4    50829.66    55640.47    826.78 o 
   3  -9   4     1814.55     2130.00    214.22 o 
   4  -9   4    18161.93    16353.22    715.23 o 
   5  -9   4     1801.61     2142.68    211.14 o 
   6  -9   4    21269.69    20733.57    456.21 o 
   7  -9   4     5822.56     6901.60    308.36 o 
   8  -9   4     4961.31     5163.76    270.92 o 
   9  -9   4     2875.74     3655.27    276.67 o 
  10  -9   4    38450.74    38143.17    700.68 o 
  11  -9   4     5881.97     5833.96    308.40 o 
  12  -9   4       73.45      872.80    265.37 o 
  13  -9   4     6430.94     6961.01    415.28 o 
  14  -9   4     1222.11     2037.25    365.49 o 
  15  -9   4     4544.36     4670.50    455.64 o 
 -12  -8   4     1769.90     1913.23    622.38 o 
 -11  -8   4    13639.19    14542.35    895.64 o 
 -10  -8   4      593.25      732.62    513.72 o 
  -9  -8   4     3504.29     3706.00    756.12 o 
  -8  -8   4     1888.95     2361.22    491.32 o 
  -7  -8   4    23717.94    24265.91    623.25 o 
  -6  -8   4     1123.47     1362.32    177.72 o 
  -5  -8   4     8676.51     8765.74    260.42 o 
  -4  -8   4    13039.49    13287.51    322.43 o 
  -3  -8   4     7526.76     7493.71    218.02 o 
  -2  -8   4     1069.13     1438.74    120.07 o 
  -1  -8   4      241.39       87.05     97.02 o 
   0  -8   4    46372.42    45187.94    586.50 o 
   1  -8   4      102.29      320.64    126.54 o 
   2  -8   4    28538.30    29013.28    452.91 o 
   3  -8   4     2027.69     1819.28    214.02 o 
   4  -8   4    57826.51    51948.57    902.62 o 
   5  -8   4      286.87      430.88    203.88 o 
   6  -8   4     9432.57    10423.39    464.65 o 
   7  -8   4     3546.53     4160.35    270.54 o 
   8  -8   4    30661.72    28035.59    546.77 o 
   9  -8   4      231.15      445.04    202.08 o 
  10  -8   4      705.32      853.80    230.94 o 
  11  -8   4     9960.80    10283.44    375.71 o 
  12  -8   4     4676.60     4866.81    312.29 o 
  13  -8   4     3397.31     3796.83    349.46 o 
  14  -8   4       26.46      949.14    355.47 o 
  15  -8   4     8414.81     8991.19    611.59 o 
 -13  -7   4    10836.19     9537.90    845.87 o 
 -12  -7   4      159.75      313.09    568.93 o 
 -11  -7   4     2685.48     3578.51    604.38 o 
 -10  -7   4    10438.88    11086.25    758.20 o 
  -9  -7   4    13228.79    13731.07    775.00 o 
  -8  -7   4      103.87      169.61    382.23 o 
  -7  -7   4    12752.45    14027.21    692.56 o 
  -6  -7   4     9558.02     8742.81    266.39 o 
  -5  -7   4     5303.63     5418.19    189.81 o 
  -4  -7   4      978.94      939.03    137.51 o 
  -3  -7   4     3531.33     3536.25    182.09 o 
  -2  -7   4    54623.07    56290.13    654.04 o 
  -1  -7   4     1040.10     1566.08    133.51 o 
   0  -7   4    15569.82    16684.74    268.57 o 
   1  -7   4      745.93      808.01    113.96 o 
   2  -7   4    53523.02    57539.10    786.90 o 
   3  -7   4       41.54      336.28    118.44 o 
   4  -7   4     8674.33     9571.00    277.42 o 
   5  -7   4    14374.71    14855.67    364.60 o 
   6  -7   4    28122.47    29006.14    528.46 o 
   7  -7   4    18477.19    17296.23    367.65 o 
   8  -7   4      748.15     1153.45    180.53 o 
   9  -7   4     5132.37     5037.64    249.11 o 
  10  -7   4    25130.74    24100.14    501.88 o 
  11  -7   4     5849.68     6590.19    351.71 o 
  12  -7   4     1013.69     1408.20    274.76 o 
  13  -7   4     9364.22    10454.76    651.82 o 
  14  -7   4     2413.34     2816.63    360.09 o 
  15  -7   4     3357.53     4170.92    539.26 o 
 -13  -6   4      803.81      786.56    291.20 o 
 -12  -6   4      806.17      676.23    246.59 o 
 -11  -6   4    10705.16    10332.10    638.32 o 
 -10  -6   4      499.68      313.58    425.19 o 
  -9  -6   4     2769.36     3224.70    476.75 o 
  -8  -6   4     8550.10     8481.81    590.49 o 
  -7  -6   4    16331.13    15933.10    723.25 o 
  -6  -6   4     8812.68     8671.39    320.00 o 
  -5  -6   4     6155.15     6351.85    191.28 o 
  -4  -6   4    29361.63    28757.82    475.65 o 
  -3  -6   4     3512.51     3468.12    165.15 o 
  -2  -6   4      122.64       36.04     81.81 o 
  -1  -6   4     1181.40     2487.35    126.72 o 
   0  -6   4    32423.83    31935.12    378.86 o 
   1  -6   4     3207.06     3705.26    124.59 o 
   2  -6   4    10024.10    10104.32    226.26 o 
   3  -6   4     5743.81     5762.00    209.76 o 
   4  -6   4    42173.78    40472.79    636.75 o 
   5  -6   4     4015.39     4462.32    221.86 o 
   6  -6   4     2881.31     3328.40    277.59 o 
   7  -6   4     2616.12     2879.96    164.05 o 
   8  -6   4    39136.58    37597.63    539.61 o 
   9  -6   4     1174.45     1589.14    170.05 o 
  10  -6   4     1380.85     1045.64    192.30 o 
  11  -6   4    11321.81    12087.54    395.88 o 
  12  -6   4     7279.81     7041.96    329.81 o 
  13  -6   4     6820.81     7418.90    373.72 o 
  14  -6   4      752.35      870.65    310.40 o 
  15  -6   4     8212.07     8582.26    675.66 o 
 -13  -5   4    13014.50    12757.07    541.78 o 
 -12  -5   4      100.53        0.00    250.70 o 
 -11  -5   4      721.99      495.29    365.32 o 
 -10  -5   4     4362.01     4725.27    352.27 o 
  -9  -5   4     4579.83     3936.29    260.49 o 
  -8  -5   4     2026.34     1811.69    233.59 o 
  -7  -5   4     3278.81     3789.09    403.01 o 
  -6  -5   4    19628.52    19300.45    490.81 o 
  -5  -5   4    10506.21    10373.35    256.06 o 
  -4  -5   4      934.86     1156.96    160.36 o 
  -3  -5   4      131.01      193.75    124.03 o 
  -2  -5   4    68712.19    67241.95    734.24 o 
  -1  -5   4     9508.50     9415.99    197.14 o 
   0  -5   4    24853.01    25492.74    310.23 o 
   1  -5   4       42.87      466.80     71.50 o 
   2  -5   4     5657.36     7306.62    184.26 o 
   3  -5   4    13913.67    14613.24    290.11 o 
   4  -5   4     1133.19     1670.23    129.59 o 
   5  -5   4     3813.32     5056.62    165.35 o 
   6  -5   4    43960.95    42067.66    543.36 o 
   7  -5   4    26558.56    24183.43    374.54 o 
   8  -5   4     6581.93     7490.25    218.34 o 
   9  -5   4     9541.27    10010.99    273.83 o 
  10  -5   4    14199.48    13245.52    357.12 o 
  11  -5   4     8173.68     8200.87    280.91 o 
  12  -5   4     1256.62     1200.98    250.17 o 
  13  -5   4     9364.99     9905.91    497.62 o 
  14  -5   4      566.40      611.86    340.96 o 
  15  -5   4     5735.14     5931.32    445.55 o 
 -14  -4   4      392.80      866.25    448.22 o 
 -13  -4   4      981.00      933.67    298.18 o 
 -12  -4   4     3776.93     3470.42    316.21 o 
 -11  -4   4    21918.35    21336.58    523.76 o 
 -10  -4   4       31.16      161.21    185.51 o 
  -9  -4   4     4461.53     3737.71    221.43 o 
  -8  -4   4    20347.99    19103.50    424.07 o 
  -7  -4   4    23949.41    23169.89    455.40 o 
  -6  -4   4    11320.99    11706.70    286.84 o 
  -5  -4   4     1151.09     1114.98    122.36 o 
  -4  -4   4    60599.83    59872.63    874.42 o 
  -3  -4   4      145.98      240.97    109.38 o 
  -2  -4   4      551.66      959.20     84.23 o 
  -1  -4   4    12917.10    13262.89    204.77 o 
   0  -4   4    32569.03    32700.60    369.02 o 
   1  -4   4    54458.89    52786.75    578.35 o 
   2  -4   4     5623.97     5752.19    134.12 o 
   3  -4   4     8891.23     9753.09    181.19 o 
   4  -4   4    49434.40    49860.08    574.03 o 
   5  -4   4    20069.74    20606.91    320.87 o 
   6  -4   4     4681.85     5189.92    174.67 o 
   7  -4   4    20359.98    19962.07    324.67 o 
   8  -4   4    26438.71    26645.86    420.35 o 
   9  -4   4    14526.05    15036.37    348.08 o 
  10  -4   4     1325.25     1745.97    194.29 o 
  11  -4   4    11853.57    12859.87    371.01 o 
  12  -4   4      592.74      872.30    262.66 o 
  13  -4   4     9636.05     9770.36    502.82 o 
  14  -4   4     1079.34     1240.33    395.23 o 
  15  -4   4     2118.65     1971.77    426.81 o 
 -14  -3   4      423.21      450.02    312.65 o 
 -13  -3   4    16248.86    16031.87    567.03 o 
 -12  -3   4      169.97      270.05    265.73 o 
 -11  -3   4      190.12       43.30    230.21 o 
 -10  -3   4    19613.24    19749.86    493.31 o 
  -9  -3   4    11539.67    12013.69    366.00 o 
  -8  -3   4      168.21      273.42    169.97 o 
  -7  -3   4      154.34      393.15    122.25 o 
  -6  -3   4    34042.62    32788.30    535.37 o 
  -5  -3   4     2086.34     2317.77    164.38 o 
  -4  -3   4      132.81      415.43    104.98 o 
  -3  -3   4     7898.10     8143.40    207.68 o 
  -2  -3   4    53167.30    51449.77    629.59 o 
  -1  -3   4     2078.73     2020.22     82.21 o 
   0  -3   4    28837.90    25552.44    296.59 o 
   1  -3   4     7451.91     7795.76    141.73 o 
   2  -3   4    31597.07    31470.45    484.11 o 
   3  -3   4      339.81      848.45     97.34 o 
   4  -3   4     4809.86     4998.03    157.92 o 
   5  -3   4     3420.24     3892.98    144.32 o 
   6  -3   4    13916.62    12883.32    253.51 o 
   7  -3   4    34220.31    33166.30    494.13 o 
   8  -3   4     5443.92     5875.90    207.23 o 
   9  -3   4     6208.31     7024.01    238.24 o 
  10  -3   4     7617.39     7752.20    261.78 o 
  11  -3   4    19642.08    19226.42    437.32 o 
  12  -3   4     1139.83     1132.64    357.02 o 
  13  -3   4     7904.12     8358.90    485.40 o 
  14  -3   4      969.09      557.97    375.96 o 
  15  -3   4     2903.31     3285.73    450.88 o 
 -14  -2   4      537.57      412.31    319.19 o 
 -13  -2   4      289.87      252.75    315.43 o 
 -12  -2   4     5417.50     4928.58    357.63 o 
 -11  -2   4    37686.27    36005.46    763.18 o 
 -10  -2   4     1207.06     1393.93    233.85 o 
  -9  -2   4     1024.94      792.49    169.17 o 
  -8  -2   4    22794.00    22617.13    442.30 o 
  -7  -2   4    18195.78    17055.87    358.09 o 
  -6  -2   4     3014.45     3144.79    175.85 o 
  -5  -2   4     1055.24     1068.93    132.49 o 
  -4  -2   4    48137.45    48247.23    721.85 o 
  -3  -2   4    13294.94    12728.43    205.03 o 
  -2  -2   4      352.06      485.53     77.17 o 
  -1  -2   4    16821.97    19863.88    237.71 o 
   0  -2   4     3531.27     4385.76     99.33 o 
   1  -2   4       62.89      425.54     83.12 o 
   2  -2   4     8720.54     8566.97    168.88 o 
   3  -2   4      776.30      642.22     88.16 o 
   4  -2   4    21037.61    21910.93    295.55 o 
   5  -2   4    12192.49    13284.40    260.34 o 
   6  -2   4     7148.40     7234.17    202.73 o 
   7  -2   4    21465.82    21068.73    337.05 o 
   8  -2   4     9954.32    10185.14    255.24 o 
   9  -2   4    14967.23    15006.45    324.06 o 
  10  -2   4      648.28      571.94    217.47 o 
  11  -2   4     4015.27     4479.31    370.42 o 
  12  -2   4      434.62      150.15    342.69 o 
  13  -2   4     8516.67     8868.08    594.38 o 
  14  -2   4      182.10      440.67    434.78 o 
  15  -2   4     1886.60     2236.56    483.77 o 
 -14  -1   4     1835.35     1625.06    393.20 o 
 -13  -1   4    16093.53    16698.81    610.03 o 
 -12  -1   4      513.65      898.35    296.73 o 
 -11  -1   4     2818.67     3177.21    295.94 o 
 -10  -1   4    21130.79    20778.06    518.97 o 
  -9  -1   4     6223.33     6126.20    255.31 o 
  -8  -1   4     2406.81     2500.89    185.55 o 
  -7  -1   4      299.22      151.99    137.28 o 
  -6  -1   4    33492.89    34049.19    575.69 o 
  -5  -1   4     1180.83     1167.40    126.25 o 
  -4  -1   4      697.50      784.42     84.69 o 
  -3  -1   4    41867.13    43491.12    527.78 o 
  -2  -1   4   133966.42   137381.53   1543.28 o 
  -1  -1   4    11765.62    11106.38    158.03 o 
   0  -1   4    10096.15    10123.62    211.62 o 
   1  -1   4    15173.43    15503.89    210.89 o 
   2  -1   4   109119.39   116544.75   1226.39 o 
   3  -1   4    30677.22    31753.98    393.94 o 
   4  -1   4    11361.71    10991.69    196.80 o 
   5  -1   4     2979.08     3241.22    148.41 o 
   6  -1   4    22326.55    21317.82    330.07 o 
   7  -1   4    10678.99    10175.47    222.87 o 
   8  -1   4       48.51      144.89    124.07 o 
   9  -1   4     2085.37     2626.40    211.30 o 
  10  -1   4     2909.71     3134.73    258.49 o 
  11  -1   4    19367.39    19366.22    614.74 o 
  12  -1   4      238.35      194.39    284.28 o 
  13  -1   4     6784.39     7936.34    772.91 o 
  14  -1   4      284.46      415.32    336.52 o 
 -15   0   4     6829.53     7094.29    516.68 o 
 -14   0   4      140.49        0.00    365.93 o 
 -13   0   4      256.23       91.78    346.90 o 
 -12   0   4     6341.18     6051.47    437.07 o 
 -11   0   4    13021.15    13463.77    472.03 o 
 -10   0   4     8180.04     8246.97    322.62 o 
  -9   0   4     3785.12     4073.18    238.72 o 
  -8   0   4    16920.47    16482.60    384.44 o 
  -7   0   4    12009.42    11084.72    305.71 o 
  -6   0   4     7760.47     7263.67    178.69 o 
  -5   0   4     2655.08     2613.68    140.52 o 
  -4   0   4     7623.25     8117.55    173.14 o 
  -3   0   4    30518.71    28615.61    389.12 o 
  -2   0   4     3351.82     4976.29    143.97 o 
  -1   0   4    18782.57    20205.80    250.30 o 
   0   0   4    54023.32    51365.81    625.95 o 
   1   0   4     3203.85     4593.50    119.15 o 
   2   0   4      907.89     1057.16    101.91 o 
   3   0   4    16341.37    16438.39    247.47 o 
   4   0   4    44041.48    42770.48    509.15 o 
   5   0   4    40534.22    40539.64    491.19 o 
   6   0   4     4014.12     4396.04    147.79 o 
   7   0   4     6122.02     6172.45    182.38 o 
   8   0   4     1522.45     1545.19    172.16 o 
   9   0   4     2718.29     2765.26    229.68 o 
  10   0   4     1005.21      978.40    293.80 o 
  11   0   4     9315.35     9418.92    461.57 o 
  12   0   4     2298.33     2803.28    346.36 o 
  13   0   4     7858.86     8371.38    629.74 o 
  14   0   4      547.70      994.97    400.92 o 
 -15   1   4      278.94     1354.78    447.77 o 
 -14   1   4     6149.12     6597.20    514.93 o 
 -13   1   4    12819.86    12832.40    857.97 o 
 -12   1   4      431.56      679.17    347.03 o 
 -11   1   4     3452.10     3382.42    341.12 o 
 -10   1   4    16679.83    15487.21    454.53 o 
  -9   1   4     4103.43     3592.41    243.76 o 
  -8   1   4     1172.71     1288.75    155.89 o 
  -7   1   4     2500.57     2523.27    135.98 o 
  -6   1   4    24880.01    23756.17    374.53 o 
  -5   1   4    12005.28    13189.10    261.36 o 
  -4   1   4     4220.18     4206.41    166.39 o 
  -3   1   4     3400.02     3813.68    135.91 o 
  -2   1   4    52475.71    52398.67    621.44 o 
  -1   1   4      237.11      174.11     77.29 o 
   0   1   4     1040.75     1018.12     95.31 o 
   1   1   4   113986.74   121230.71   1282.65 o 
   2   1   4    41240.61    42672.41    522.42 o 
   3   1   4    15372.50    14946.17    247.59 o 
   4   1   4    13601.02    14208.96    242.43 o 
   5   1   4     1347.57     1509.36    109.10 o 
   6   1   4    13784.93    13951.97    267.82 o 
   7   1   4    22765.92    23753.10    474.90 o 
   8   1   4     1469.34     1706.39    199.35 o 
   9   1   4     7809.14     8581.32    311.16 o 
  10   1   4     2269.66     2472.29    289.14 o 
  11   1   4    25865.02    25754.94    692.98 o 
  12   1   4        4.34      439.06    355.49 o 
  13   1   4     2466.72     3060.35    475.37 o 
  14   1   4      673.76      465.05    391.94 o 
 -15   2   4     8849.02     8570.73    594.17 o 
 -14   2   4      298.55        0.00    380.71 o 
 -13   2   4      360.89      318.04    359.82 o 
 -12   2   4    10799.90    10512.52    535.80 o 
 -11   2   4     7114.51     7322.13    357.89 o 
 -10   2   4    30868.01    30292.54    672.75 o 
  -9   2   4     1300.70     1833.11    163.47 o 
  -8   2   4    41183.78    42143.74    628.78 o 
  -7   2   4    16707.52    16039.45    340.73 o 
  -6   2   4     3373.15     3359.63    172.23 o 
  -5   2   4     1043.84     1452.24    141.96 o 
  -4   2   4    66249.13    65480.92    808.31 o 
  -3   2   4    19618.83    18743.44    290.50 o 
  -2   2   4    30089.13    30215.08    385.62 o 
  -1   2   4    73022.21    75111.08    891.84 o 
   0   2   4    25880.87    27125.09    605.31 o 
   1   2   4    36158.09    34214.85    450.46 o 
   2   2   4    10037.43    11931.02    211.26 o 
   3   2   4    23527.27    22762.56    344.11 o 
   4   2   4    17110.43    18114.15    288.27 o 
   5   2   4    47017.62    47383.84    627.17 o 
   6   2   4     5116.58     5768.20    231.90 o 
   7   2   4     2271.68     2405.68    191.28 o 
   8   2   4      347.20      402.15    184.80 o 
   9   2   4     4720.34     4930.57    264.01 o 
  10   2   4     1066.17     1246.66    259.61 o 
  11   2   4    15404.29    16042.40    552.90 o 
  12   2   4      294.21        0.00    289.17 o 
  13   2   4     7984.75     7778.97    528.16 o 
  14   2   4        4.15        0.00    399.16 o 
 -15   3   4     1249.55     1000.49    541.11 o 
 -14   3   4     4138.47     3525.22    471.08 o 
 -13   3   4     8092.76     8109.65    534.35 o 
 -12   3   4     1486.12     2154.67    364.21 o 
 -11   3   4      793.63     1499.07    263.79 o 
 -10   3   4    18625.84    17700.09    397.88 o 
  -9   3   4    14468.43    13941.57    328.88 o 
  -8   3   4     3619.08     3860.37    194.38 o 
  -7   3   4     1985.08     1760.16    146.35 o 
  -6   3   4    43335.25    42569.59    616.90 o 
  -5   3   4    13104.17    12588.48    253.60 o 
  -4   3   4    33183.78    33288.12    502.70 o 
  -3   3   4     6822.67     6784.34    171.53 o 
  -2   3   4    35903.11    35610.77    486.32 o 
  -1   3   4     3911.89     3885.87    158.18 o 
   0   3   4      193.61      466.76    116.03 o 
   1   3   4      282.95      304.70    111.37 o 
   2   3   4    18283.83    20287.59    318.29 o 
   3   3   4    47450.61    46178.24    550.92 o 
   4   3   4      187.42      278.96     92.37 o 
   5   3   4     4191.75     4613.17    244.31 o 
   6   3   4    20147.36    21115.12    476.34 o 
   7   3   4    16779.98    16112.33    417.88 o 
   8   3   4      728.06      744.71    186.67 o 
   9   3   4     6072.37     6348.35    295.50 o 
  10   3   4     2097.23     2100.23    269.37 o 
  11   3   4    10652.48    10737.05    452.46 o 
  12   3   4      243.37      560.37    312.19 o 
  13   3   4     1574.65     1888.72    391.49 o 
 -15   4   4     6266.54     7094.19    584.11 o 
 -14   4   4      641.15      451.81    431.97 o 
 -13   4   4       71.70        0.00    331.98 o 
 -12   4   4     9250.53     9325.17    545.67 o 
 -11   4   4     8168.25     8208.35    316.81 o 
 -10   4   4    17175.62    17426.28    394.11 o 
  -9   4   4      410.78      353.29    112.66 o 
  -8   4   4    38120.00    38569.86    573.08 o 
  -7   4   4     5420.85     5102.44    198.06 o 
  -6   4   4     2796.29     3410.77    166.39 o 
  -5   4   4      812.47      869.56    150.26 o 
  -4   4   4    76862.23    73339.51    958.51 o 
  -3   4   4      343.45      376.33    129.10 o 
  -2   4   4    17018.47    17879.52    338.86 o 
  -1   4   4     7507.78     7458.38    198.82 o 
   0   4   4    18586.43    19680.59    334.95 o 
   1   4   4    54715.27    52569.49    659.22 o 
   2   4   4    10557.20    10764.49    240.84 o 
   3   4   4    12806.00    12208.02    238.24 o 
   4   4   4    29719.23    29461.97    438.52 o 
   5   4   4    29999.93    29481.04    585.73 o 
   6   4   4    13093.83    13823.76    384.14 o 
   7   4   4     5369.23     5671.03    276.58 o 
   8   4   4     1848.81     2232.66    226.43 o 
   9   4   4     8922.32     9450.07    410.57 o 
  10   4   4     1820.09     1887.56    311.34 o 
  11   4   4     5059.40     4687.25    388.04 o 
  12   4   4       31.03        0.00    320.87 o 
  13   4   4     7747.62     8301.19    511.61 o 
 -15   5   4     1724.78     1831.50    424.61 o 
 -14   5   4     4336.10     4141.75    431.52 o 
 -13   5   4     7739.79     7591.14    376.46 o 
 -12   5   4     5104.50     5010.28    262.28 o 
 -11   5   4       48.64      276.24    187.15 o 
 -10   5   4    16373.70    15595.30    475.29 o 
  -9   5   4     9804.55     9831.92    367.62 o 
  -8   5   4     5391.88     5767.74    217.09 o 
  -7   5   4      722.22      917.46    169.88 o 
  -6   5   4    45105.41    42974.39    651.09 o 
  -5   5   4     1540.80     1293.73    180.48 o 
  -4   5   4    16743.44    17077.21    338.30 o 
  -3   5   4     1992.24     1746.40    146.22 o 
  -2   5   4    45238.88    47625.09    681.24 o 
  -1   5   4    24766.02    23759.36    433.44 o 
   0   5   4    12047.36    11840.81    357.76 o 
   1   5   4     4807.99     5299.69    189.33 o 
   2   5   4    40354.43    41073.62    579.58 o 
   3   5   4    47939.60    48374.48    607.94 o 
   4   5   4      718.21      790.37    118.27 o 
   5   5   4     8841.38     9334.46    311.65 o 
   6   5   4     4641.49     5033.48    253.89 o 
   7   5   4    29258.59    27908.57    597.12 o 
   8   5   4     1371.89     1592.25    237.58 o 
   9   5   4     4063.35     4251.22    336.07 o 
  10   5   4     5321.18     4566.62    377.65 o 
  11   5   4    15110.80    16255.39    607.81 o 
  12   5   4       38.27       85.27    325.72 o 
  13   5   4     1663.15     1776.52    381.71 o 
 -15   6   4     3859.29     3880.37    472.27 o 
 -14   6   4     1749.33     1822.61    338.55 o 
 -13   6   4      546.54      355.71    349.08 o 
 -12   6   4     3834.04     3414.23    284.48 o 
 -11   6   4    10019.01    11899.56    398.79 o 
 -10   6   4     8032.30     8693.62    293.61 o 
  -9   6   4      289.30      679.90    176.18 o 
  -8   6   4    25654.79    25085.74    577.67 o 
  -7   6   4     3269.91     3051.88    220.55 o 
  -6   6   4    18148.90    18081.21    428.80 o 
  -5   6   4       23.90      691.01    160.24 o 
  -4   6   4    37990.35    36980.49    609.24 o 
  -3   6   4     5238.86     6801.50    262.67 o 
  -2   6   4    22044.08    21155.83    626.04 o 
  -1   6   4       24.20      144.39    148.43 o 
   0   6   4    12373.76    10533.38    268.11 o 
   1   6   4    62966.10    61320.38    840.74 o 
   2   6   4      955.99     1278.14    152.27 o 
   3   6   4     4359.61     3620.70    184.60 o 
   4   6   4     8726.53     7804.34    236.95 o 
   5   6   4    25216.81    25410.29    551.27 o 
   6   6   4     4302.27     4171.45    346.02 o 
   7   6   4    17039.84    16067.42    466.13 o 
   8   6   4     1104.73     1398.84    286.87 o 
   9   6   4    22354.07    21530.54    677.52 o 
  10   6   4      641.63      590.38    298.53 o 
  11   6   4      984.45     1106.80    341.38 o 
  12   6   4      740.35      473.39    322.02 o 
 -15   7   4      111.06      613.60    367.27 o 
 -14   7   4     4606.00     5163.80    419.48 o 
 -13   7   4     9499.44    10468.26    479.30 o 
 -12   7   4     5369.62     5536.44    377.97 o 
 -11   7   4     1119.64     1080.47    253.79 o 
 -10   7   4    16776.62    16705.81    409.70 o 
  -9   7   4     4395.29     4562.18    280.64 o 
  -8   7   4     3773.16     3892.08    249.72 o 
  -7   7   4      258.28      537.69    194.02 o 
  -6   7   4    32851.99    29585.13    582.49 o 
  -5   7   4    15496.18    15483.47    387.88 o 
  -4   7   4    13896.91    13581.03    350.32 o 
  -3   7   4      155.62        0.00    120.97 o 
  -2   7   4    40340.68    36161.12    610.41 o 
  -1   7   4    24125.19    23820.18    472.07 o 
   0   7   4     3704.45     4476.80    208.44 o 
   1   7   4      681.82      675.22    150.69 o 
   2   7   4     5733.51     5470.02    214.48 o 
   3   7   4     7866.05     8419.75    243.65 o 
   4   7   4     8043.47     7870.03    243.91 o 
   5   7   4     3570.12     3605.69    240.48 o 
   6   7   4     3449.59     3281.50    350.99 o 
   7   7   4    24428.07    23480.84    563.32 o 
   8   7   4     3153.18     2934.23    314.91 o 
   9   7   4     3917.80     3791.66    372.61 o 
  10   7   4      124.40        0.00    302.35 o 
  11   7   4    13965.43    13907.07    579.51 o 
  12   7   4      213.87      499.70    337.86 o 
 -15   8   4     5984.69     6773.93    465.64 o 
 -14   8   4     2038.82     1793.23    571.27 o 
 -13   8   4        3.60        8.76    319.04 o 
 -12   8   4     4414.01     4205.10    351.51 o 
 -11   8   4    13124.53    13148.55    518.20 o 
 -10   8   4    14121.42    15102.01    441.07 o 
  -9   8   4      427.11      580.09    221.29 o 
  -8   8   4    21011.89    19766.35    498.36 o 
  -7   8   4       42.69        0.00    187.09 o 
  -6   8   4    18426.32    17062.13    384.80 o 
  -5   8   4     3064.34     3867.95    266.44 o 
  -4   8   4    36675.71    34314.76    635.16 o 
  -3   8   4     4186.81     3999.05    232.93 o 
  -2   8   4      375.69      558.92    185.07 o 
  -1   8   4     8733.30     9597.48    292.42 o 
   0   8   4    15261.32    15102.25    333.97 o 
   1   8   4    39142.81    40768.07    623.07 o 
   2   8   4      748.89      544.65    117.15 o 
   3   8   4       55.25        0.00    129.09 o 
   4   8   4     2721.00     2604.49    160.13 o 
   5   8   4    22574.20    22606.56    571.61 o 
   6   8   4     3859.72     4172.43    310.78 o 
   7   8   4    10797.04    11010.40    444.03 o 
   8   8   4      268.80      237.00    317.87 o 
   9   8   4    17915.04    17378.57    641.80 o 
  10   8   4      127.01        0.00    312.10 o 
  11   8   4     1523.10     1582.08    343.88 o 
  12   8   4      373.71      402.59    325.94 o 
 -15   9   4       42.45       95.58    390.34 o 
 -14   9   4     5605.27     5130.35    463.30 o 
 -13   9   4     3537.63     4409.22    360.65 o 
 -12   9   4    12569.01    12887.71    523.90 o 
 -11   9   4      188.35      809.80    254.13 o 
 -10   9   4    23512.96    23844.94    629.48 o 
  -9   9   4     4130.83     3717.38    289.55 o 
  -8   9   4     1089.01     1071.76    241.83 o 
  -7   9   4       46.04      294.07    194.30 o 
  -6   9   4    33855.01    32485.98    607.73 o 
  -5   9   4      750.25      763.69    191.87 o 
  -4   9   4     1750.32     1868.49    232.38 o 
  -3   9   4     5649.96     6531.54    264.35 o 
  -2   9   4    27564.49    26448.77    659.73 o 
  -1   9   4     6101.27     6868.93    279.69 o 
   0   9   4    14874.70    15972.84    352.62 o 
   1   9   4     5973.07     6999.90    335.46 o 
   2   9   4    11521.40    11001.72    299.75 o 
   3   9   4    20551.05    20543.26    399.73 o 
   4   9   4     3756.26     3718.89    192.15 o 
   5   9   4     2548.54     2667.32    275.43 o 
   6   9   4      455.02      806.19    256.24 o 
   7   9   4    27777.27    28200.52    727.74 o 
   8   9   4      215.04        0.00    328.64 o 
   9   9   4     6040.12     5776.32    433.54 o 
  10   9   4      115.73      724.36    357.61 o 
  11   9   4    11582.92    11703.93    560.36 o 
 -15  10   4     3972.99     3719.91    472.01 o 
 -14  10   4     3906.48     4046.94    480.19 o 
 -13  10   4     1772.99     1746.41    343.56 o 
 -12  10   4    10478.75    10760.61    446.40 o 
 -11  10   4     8995.23    10055.46    441.45 o 
 -10  10   4    14172.17    14966.49    520.06 o 
  -9  10   4     1474.05     1536.87    279.16 o 
  -8  10   4    10067.80    10690.55    416.11 o 
  -7  10   4     1247.10     1589.75    227.17 o 
  -6  10   4    16746.47    17069.74    437.13 o 
  -5  10   4      743.88     1723.17    230.65 o 
  -4  10   4    34325.28    32827.99    641.62 o 
  -3  10   4    15265.41    15415.50    397.11 o 
  -2  10   4     3902.72     4151.75    254.71 o 
  -1  10   4     1202.10     1772.17    210.81 o 
   0  10   4    28563.99    28836.74    502.32 o 
   1  10   4    35764.81    34233.46    548.15 o 
   2  10   4     2866.37     3519.50    221.55 o 
   3  10   4     2446.36     2486.25    190.79 o 
   4  10   4       99.79        0.00    152.38 o 
   5  10   4    17136.99    16663.22    522.45 o 
   6  10   4     6796.73     7499.13    450.87 o 
   7  10   4     2991.03     3188.00    410.89 o 
   8  10   4      279.01      183.13    552.35 o 
   9  10   4     8076.90     7618.81    540.06 o 
  10  10   4       29.98      103.83    359.86 o 
  11  10   4     1102.48      849.45    360.47 o 
 -15  11   4     1483.97     2192.39    498.75 o 
 -14  11   4     6146.65     4914.31    508.69 o 
 -13  11   4     2848.81     2943.59    370.72 o 
 -12  11   4     4903.98     5529.98    393.59 o 
 -11  11   4       45.71      620.82    306.71 o 
 -10  11   4    11281.24    10696.55    438.17 o 
  -9  11   4      170.79      335.24    286.97 o 
  -8  11   4     9227.76     9546.13    467.53 o 
  -7  11   4     2878.66     2675.66    253.38 o 
  -6  11   4    33513.60    31188.98    630.67 o 
  -5  11   4      522.32     1127.36    214.20 o 
  -4  11   4     5945.94     5210.97    270.81 o 
  -3  11   4       33.85      146.06    218.27 o 
  -2  11   4     7070.89     8059.34    327.55 o 
  -1  11   4     9554.24     9522.53    335.29 o 
   0  11   4     8649.38     9100.35    323.62 o 
   1  11   4     5258.52     5037.35    233.11 o 
   2  11   4     1905.42     2575.22    238.70 o 
   3  11   4    28595.05    28186.88    538.44 o 
   4  11   4     1847.92     1944.55    196.07 o 
   5  11   4      584.76      558.11    267.40 o 
   6  11   4      116.71        0.00    375.97 o 
   7  11   4    22488.94    22436.08    845.04 o 
   8  11   4      435.28      694.89    387.77 o 
   9  11   4      712.58      921.25    416.03 o 
  10  11   4      179.26        0.00    383.87 o 
 -14  12   4     6275.78     6024.33    461.74 o 
 -13  12   4      621.52       11.56    340.58 o 
 -12  12   4     7234.28     8102.67    471.25 o 
 -11  12   4     2107.58     2648.27    357.16 o 
 -10  12   4     7145.92     6937.97    407.10 o 
  -9  12   4        5.28      279.58    283.14 o 
  -8  12   4     6456.74     6470.24    314.61 o 
  -7  12   4      208.00      219.54    220.65 o 
  -6  12   4    15075.91    15932.49    476.79 o 
  -5  12   4      612.23      845.03    175.71 o 
  -4  12   4    17783.68    16258.13    493.30 o 
  -3  12   4     8691.45     7871.25    342.12 o 
  -2  12   4     1713.34     2158.67    243.66 o 
  -1  12   4     1868.70     2091.80    290.72 o 
   0  12   4    16874.79    16971.43    450.85 o 
   1  12   4    41953.34    42075.11    718.56 o 
   2  12   4      186.05      380.80    176.07 o 
   3  12   4      801.39      740.88    209.48 o 
   4  12   4      478.96      333.33    210.40 o 
   5  12   4    16702.09    16580.32    745.52 o 
   6  12   4      378.30      105.13    504.32 o 
   7  12   4     4510.89     3986.26    590.18 o 
   8  12   4     1073.43     1143.07    463.47 o 
   9  12   4     4958.82     4206.99    508.68 o 
  10  12   4      303.07      295.77    421.04 o 
 -14  13   4     2856.73     2481.27    437.55 o 
 -13  13   4      460.32      222.82    354.17 o 
 -12  13   4     2957.37     1955.46    384.74 o 
 -11  13   4     1056.04      401.85    327.55 o 
 -10  13   4    14393.45    13391.12    514.72 o 
  -9  13   4       55.68      303.22    295.33 o 
  -8  13   4    16395.48    16288.69    508.68 o 
  -7  13   4        5.15      147.80    227.12 o 
  -6  13   4    32108.46    31014.88    745.80 o 
  -5  13   4      330.35      458.06    231.61 o 
  -4  13   4     9696.47     9782.87    379.97 o 
  -3  13   4     2293.99     2322.96    278.43 o 
  -2  13   4     3081.61     3265.51    265.35 o 
  -1  13   4     9299.95     9805.55    458.30 o 
   0  13   4     2991.84     3713.58    269.36 o 
   1  13   4      106.74        0.00    240.19 o 
   2  13   4      204.75      142.61    247.69 o 
   3  13   4    21285.43    21055.37    482.94 o 
   4  13   4      682.81      614.60    210.78 o 
   5  13   4     4805.13     4256.16    507.35 o 
   6  13   4      674.01      376.87    403.34 o 
   7  13   4    10713.73     9950.62    771.71 o 
   8  13   4      432.92      879.24    456.09 o 
   9  13   4      160.73      225.02    422.55 o 
 -14  14   4     8025.38     7641.56    596.19 o 
 -13  14   4      948.17      121.39    479.38 o 
 -12  14   4     4641.48     4175.27    457.39 o 
 -11  14   4      664.08     1127.67    424.29 o 
 -10  14   4     9638.92    10007.29    505.17 o 
  -9  14   4       32.62      685.66    320.88 o 
  -8  14   4    12978.84    12870.53    463.53 o 
  -7  14   4       80.15        0.00    246.95 o 
  -6  14   4     6444.34     6518.97    406.38 o 
  -5  14   4      285.24      763.76    256.16 o 
  -4  14   4     9624.79    10536.33    424.17 o 
  -3  14   4     5210.05     5513.24    334.36 o 
  -2  14   4     4308.43     3870.95    376.38 o 
  -1  14   4       59.85       96.63    248.05 o 
   0  14   4    13403.96    13624.05    444.69 o 
   1  14   4    13729.87    14201.68    421.85 o 
   2  14   4      906.98      732.98    313.25 o 
   3  14   4      602.35       96.70    233.63 o 
   4  14   4      584.34      585.70    500.75 o 
   5  14   4    11265.78    12535.32    712.61 o 
   6  14   4      278.56        0.00    436.40 o 
   7  14   4      756.39      734.75    884.92 o 
   8  14   4      595.84      791.66    476.82 o 
 -13  15   4     1759.91     1962.27    493.25 o 
 -12  15   4     1430.08     1274.06    447.82 o 
 -11  15   4      647.54        0.43    397.29 o 
 -10  15   4     8865.55     9486.88    913.92 o 
  -9  15   4     1418.68      915.09    327.19 o 
  -8  15   4     7121.68     6802.88    415.23 o 
  -7  15   4       63.44      110.97    194.66 o 
  -6  15   4    13498.67    14347.10    591.53 o 
  -5  15   4      720.92     1137.66    278.38 o 
  -4  15   4    13714.52    12795.67    515.00 o 
  -3  15   4      592.54      737.56    280.66 o 
  -2  15   4     7591.48     7965.31    391.97 o 
  -1  15   4    15254.00    15086.95    511.83 o 
   0  15   4     1718.74     2015.73    392.86 o 
   1  15   4       13.43      373.52    273.48 o 
   2  15   4      378.80      639.34    284.59 o 
   3  15   4    19473.01    19414.87    675.32 o 
   4  15   4      153.09        0.00    425.83 o 
   5  15   4     2022.91     2250.22    510.50 o 
   6  15   4      281.89      591.97    491.92 o 
   7  15   4    16303.49    17003.64    849.01 o 
 -13  16   4     1789.70     1319.24    466.81 o 
 -12  16   4     2280.76     2084.14    537.68 o 
 -11  16   4      695.76     1568.48    552.40 o 
 -10  16   4    11331.04    11404.58    653.11 o 
  -9  16   4      637.30        0.00    361.37 o 
  -8  16   4     7017.25     7941.47    495.01 o 
  -7  16   4      380.46      420.03    278.92 o 
  -6  16   4     9485.49    10012.04    469.81 o 
  -5  16   4      161.58        0.00    300.01 o 
  -4  16   4     4007.85     4063.10    373.72 o 
  -3  16   4    17383.99    16797.30    532.44 o 
  -2  16   4     1806.82     1330.14    332.08 o 
  -1  16   4      215.39      897.53    299.47 o 
   0  16   4     2402.02     3023.01    335.88 o 
   1  16   4    16903.98    16603.59    524.84 o 
   2  16   4      644.74      839.82    339.85 o 
   3  16   4      489.49      213.99    373.10 o 
   4  16   4       28.41      180.25    499.96 o 
   5  16   4    18425.40    18981.91    915.55 o 
   6  16   4       55.12        0.00    472.07 o 
   7  16   4     1185.78     1649.18    551.75 o 
 -13  17   4      788.58      603.78    542.41 o 
 -12  17   4     2571.63     1724.36    522.84 o 
 -11  17   4      703.27      939.92    714.18 o 
 -10  17   4     6515.21     6414.25    596.75 o 
  -9  17   4     1354.35     1289.75    471.83 o 
  -8  17   4    10335.44     8554.75    912.67 o 
  -7  17   4      186.47      256.10    385.35 o 
  -6  17   4     1182.88     1140.88    349.45 o 
  -5  17   4     7855.17     8519.58    540.59 o 
  -4  17   4     4535.21     5123.99    399.30 o 
  -3  17   4       42.31        0.00    380.40 o 
  -2  17   4     1701.81     1660.15    328.70 o 
  -1  17   4     9740.10    10280.96    431.76 o 
   0  17   4     2732.43     2584.52    336.98 o 
   1  17   4      805.96        0.00    296.18 o 
   2  17   4      769.29     1425.03    421.83 o 
   3  17   4    11367.39    11711.29    638.03 o 
   4  17   4      179.68      649.07    553.28 o 
   5  17   4     1087.75     1100.22    559.70 o 
   6  17   4      390.82        0.00    509.66 o 
 -12  18   4     1406.74     1131.63    533.73 o 
 -11  18   4        2.63        0.00    490.20 o 
 -10  18   4    12930.55    11541.19    704.51 o 
  -9  18   4      800.18      802.81    483.93 o 
  -8  18   4     2022.16     2523.99    526.17 o 
  -7  18   4      923.88      625.83    496.43 o 
  -6  18   4     7321.66     8206.08    594.93 o 
  -5  18   4        3.50      392.48    424.06 o 
  -4  18   4     1446.07     1806.30    478.03 o 
  -3  18   4    19641.55    18383.71    693.52 o 
  -2  18   4     1812.02     2062.33    367.67 o 
  -1  18   4      960.90     1283.24    318.75 o 
   0  18   4     1484.83     1699.73    357.56 o 
   1  18   4    16874.42    17582.56    649.35 o 
   2  18   4     1447.62      933.45    448.91 o 
   3  18   4     1196.50      750.85    422.10 o 
   4  18   4       71.81      406.94    542.01 o 
   5  18   4     9207.17     9271.91    759.87 o 
 -11  19   4     1251.84     1223.51    548.72 o 
 -10  19   4     3192.76     2320.05    843.83 o 
  -9  19   4      797.26      828.90    513.78 o 
  -8  19   4     4885.48     5449.58    586.62 o 
  -7  19   4        8.81        0.00    438.70 o 
  -6  19   4      501.84      917.47    507.28 o 
  -5  19   4     8496.12     8582.81    660.49 o 
  -4  19   4     2088.07     2181.33    465.04 o 
  -3  19   4      309.86      296.03    396.77 o 
  -2  19   4     4450.37     5249.44    458.19 o 
  -1  19   4     4815.93     4806.15    459.45 o 
   0  19   4     1354.93      799.88    374.79 o 
   1  19   4        8.62       93.59    517.78 o 
   2  19   4       27.99      779.92    447.60 o 
   3  19   4     9946.58     9495.08    631.17 o 
   4  19   4        4.21        0.00    563.57 o 
 -10  20   4     9134.17     8233.41    802.38 o 
  -9  20   4       56.28      422.53    566.30 o 
  -8  20   4      369.93      575.84    552.60 o 
  -7  20   4      552.16        0.00    532.61 o 
  -6  20   4     2055.57     1734.73    735.97 o 
  -5  20   4      145.71      727.54    510.91 o 
  -4  20   4      722.64      974.90    491.23 o 
  -3  20   4     6852.91     5934.52    568.14 o 
  -2  20   4      157.39        0.00    394.08 o 
  -1  20   4      254.44      782.60    446.44 o 
   0  20   4      571.57      619.90    473.33 o 
   1  20   4    12732.51    13274.06    765.40 o 
   2  20   4      472.61     1356.24    502.01 o 
  -9  21   4      709.48      806.57    612.60 o 
  -8  21   4     2772.64     2920.51    697.28 o 
  -7  21   4      182.86        0.00    537.17 o 
  -6  21   4     2304.19     1545.18    550.49 o 
  -5  21   4     2697.30     2110.62    555.41 o 
  -4  21   4     1241.62     1365.81    788.91 o 
  -3  21   4        1.87        0.00    391.07 o 
  -2  21   4     1352.87     1157.22    454.26 o 
  -1  21   4     7315.42     7363.68    586.49 o 
   0  21   4     1235.39     1073.14    545.33 o 
   1  21   4       70.33        0.00    505.75 o 
  -7  22   4     1093.11     1428.08    606.79 o 
  -6  22   4     2147.84     2163.93    588.22 o 
  -5  22   4      102.60        0.00    611.73 o 
  -4  22   4      646.75     1530.36    536.80 o 
  -3  22   4     4356.12     3923.07    610.64 o 
  -2  22   4      764.56      484.73    577.88 o 
   0 -23   5     1402.82     2878.99    772.72 o 
   1 -23   5       59.33      305.07    474.90 o 
   2 -23   5      953.54     1322.38    551.22 o 
   3 -23   5     4075.57     3462.59    859.16 o 
   4 -23   5     3073.31     2998.93    643.89 o 
   5 -23   5       18.26        0.00    481.56 o 
   6 -23   5        7.97      472.63    519.11 o 
   7 -23   5     8439.22     8457.86    726.19 o 
   8 -23   5      136.77      327.62    576.68 o 
  -2 -22   5     2904.69     4536.54   1501.78 o 
  -1 -22   5        2.79      923.26    710.99 o 
   0 -22   5     5299.48     5288.53    705.20 o 
   1 -22   5     2668.49     2002.09    530.89 o 
   2 -22   5      884.92      558.36    421.40 o 
   3 -22   5       79.66      531.86    482.87 o 
   4 -22   5      686.76        0.00    487.81 o 
   5 -22   5    13655.87    13042.53   1495.23 o 
   6 -22   5      137.22      823.35    516.95 o 
   7 -22   5        1.76        0.00    510.85 o 
   8 -22   5     1481.37      879.87    570.79 o 
   9 -22   5    10036.00     8631.08    759.72 o 
  -3 -21   5      699.89      727.71    760.00 o 
  -2 -21   5     5579.16     7525.16    745.49 o 
  -1 -21   5     4877.38     5361.20    523.91 o 
   0 -21   5     2108.05     2087.04    459.26 o 
   1 -21   5      127.97        0.00    457.52 o 
   2 -21   5      635.34      928.32    360.37 o 
   3 -21   5    11370.59    10661.53    555.40 o 
   4 -21   5     2595.34     3395.58    426.41 o 
   5 -21   5       86.43       81.86    464.02 o 
   6 -21   5       22.18        0.00    481.86 o 
   7 -21   5     5761.03     5945.37    672.87 o 
   8 -21   5       37.57        0.14    534.66 o 
   9 -21   5        4.92      565.08    561.90 o 
  10 -21   5     3991.62     3979.67    677.94 o 
  11 -21   5     5082.92     4757.52    864.25 o 
  -4 -20   5     2374.48     2372.96    721.03 o 
  -3 -20   5     3247.36     2881.09    638.74 o 
  -2 -20   5     6797.69     7579.85    507.18 o 
  -1 -20   5        8.49      117.51    636.31 o 
   0 -20   5     1338.66     1181.86    371.77 o 
   1 -20   5     8386.33     8655.50    441.18 o 
   2 -20   5     3662.87     4856.21    455.89 o 
   3 -20   5        0.81        0.00    323.63 o 
   4 -20   5     1130.91     1885.49    375.26 o 
   5 -20   5    18343.00    19170.41    797.22 o 
   6 -20   5      935.60     1313.99    506.74 o 
   7 -20   5      136.29       99.68    470.20 o 
   8 -20   5      847.97     1240.45    549.80 o 
   9 -20   5    12283.25    12922.18    742.01 o 
  10 -20   5       99.52      907.67    521.38 o 
  11 -20   5      162.45      340.43    524.83 o 
  -5 -19   5     1644.22     1251.23    714.41 o 
  -4 -19   5     5133.29     5337.84    613.39 o 
  -3 -19   5       17.68      709.10    512.32 o 
  -2 -19   5     6729.74     7216.72    473.15 o 
  -1 -19   5     3927.10     4004.95    423.88 o 
   0 -19   5     5693.73     5747.20    370.22 o 
   1 -19   5      436.81      163.27    280.92 o 
   2 -19   5      585.55      952.37    273.30 o 
   3 -19   5    20752.65    20628.90    614.66 o 
   4 -19   5       54.03      590.22    306.58 o 
   5 -19   5     1631.32     1481.39    341.32 o 
   6 -19   5      725.53      444.09    418.49 o 
   7 -19   5     7640.32     8201.61   1052.86 o 
   8 -19   5     2020.89      934.50    436.52 o 
   9 -19   5       65.39        0.00    445.87 o 
  10 -19   5     3998.71     4151.34    582.30 o 
  11 -19   5     7471.21     7001.69    640.46 o 
  12 -19   5      938.01     1417.29    524.45 o 
  -6 -18   5     9264.84     8610.79    770.49 o 
  -5 -18   5       13.15        0.00    457.04 o 
  -4 -18   5     4665.02     5322.96    612.50 o 
  -3 -18   5     1221.32     1168.59    452.36 o 
  -2 -18   5     9706.53    10340.00    507.93 o 
  -1 -18   5      103.09      667.23    283.63 o 
   0 -18   5     2878.56     2392.91    302.80 o 
   1 -18   5    18575.46    19272.48    553.68 o 
   2 -18   5     1461.72     2240.65    277.60 o 
   3 -18   5       45.44      473.55    256.53 o 
   4 -18   5     1091.47     1572.00    281.13 o 
   5 -18   5    26629.29    25684.63    644.39 o 
   6 -18   5     3254.86     4300.36    377.96 o 
   7 -18   5      841.88      839.66    396.11 o 
   8 -18   5     1096.42      151.51    419.01 o 
   9 -18   5     9631.03     9355.99    631.11 o 
  10 -18   5      382.85     1228.61    477.01 o 
  11 -18   5       77.17      556.92    429.37 o 
  12 -18   5     3466.11     3819.45    719.87 o 
  13 -18   5     4982.69     4418.66    549.37 o 
  -7 -17   5      417.11        0.00    529.74 o 
  -6 -17   5     2382.27     2085.73    586.25 o 
  -5 -17   5     5364.81     6969.31   1110.41 o 
  -4 -17   5    11351.19    11845.49    709.44 o 
  -3 -17   5      296.40      579.53    442.01 o 
  -2 -17   5     4722.52     5698.86    481.12 o 
  -1 -17   5     3062.88     2963.01    291.96 o 
   0 -17   5     3383.65     3722.30    305.11 o 
   1 -17   5     1191.88     1319.63    269.11 o 
   2 -17   5      302.76      342.02    276.12 o 
   3 -17   5    17266.41    17663.83    490.99 o 
   4 -17   5      923.73     1025.75    275.03 o 
   5 -17   5     3266.72     4062.61    338.03 o 
   6 -17   5       88.59      188.69    278.97 o 
   7 -17   5    16395.84    16965.90    572.05 o 
   8 -17   5       48.34      197.40    293.73 o 
   9 -17   5       94.32        0.00    383.51 o 
  10 -17   5     1896.00     2237.80    450.66 o 
  11 -17   5    14152.47    13376.51    709.32 o 
  12 -17   5     2090.43     2177.91    472.70 o 
  13 -17   5       71.94        0.00    414.49 o 
  -8 -16   5     2206.35     1883.14    436.55 o 
  -7 -16   5     1143.45      799.73    512.57 o 
  -6 -16   5    12523.55    13792.26    858.14 o 
  -5 -16   5       80.55      135.70    412.41 o 
  -4 -16   5     7622.28     8726.42    593.35 o 
  -3 -16   5     5066.61     4095.08    495.05 o 
  -2 -16   5    14993.49    14870.08    395.64 o 
  -1 -16   5     2177.50     2661.12    271.29 o 
   0 -16   5      498.84      475.61    262.93 o 
   1 -16   5    16742.95    15651.61    445.97 o 
   2 -16   5      456.22      740.72    233.78 o 
   3 -16   5      313.95      535.68    223.36 o 
   4 -16   5     2668.70     3068.31    279.86 o 
   5 -16   5    24942.13    24025.07    846.88 o 
   6 -16   5     5511.45     6103.76    449.56 o 
   7 -16   5     1105.41      397.45    258.96 o 
   8 -16   5      163.98      411.86    337.70 o 
   9 -16   5    11809.89    10796.05    470.03 o 
  10 -16   5      108.05      733.75    402.27 o 
  11 -16   5      425.14      198.29    364.90 o 
  12 -16   5     3356.10     3466.03    496.61 o 
  13 -16   5     5813.99     6870.19    715.73 o 
  14 -16   5      141.86      867.15    526.53 o 
  -9 -15   5       19.53        0.00    348.69 o 
  -8 -15   5     5895.67     5867.84    895.58 o 
  -7 -15   5      436.99      764.20    471.91 o 
  -6 -15   5     3430.07     3837.35    492.95 o 
  -5 -15   5     7857.40     7486.17    558.45 o 
  -4 -15   5    15839.37    14995.51    701.46 o 
  -3 -15   5      962.28      867.36    294.18 o 
  -2 -15   5     4139.92     4470.41    257.77 o 
  -1 -15   5    14006.64    13698.05    409.88 o 
   0 -15   5     2444.49     3156.71    235.17 o 
   1 -15   5      272.63      170.18    201.06 o 
   2 -15   5     2790.52     2933.34    242.17 o 
   3 -15   5     8940.52     9503.23    343.92 o 
   4 -15   5      206.19     1185.99    329.77 o 
   5 -15   5     3780.75     3736.10    303.62 o 
   6 -15   5     4352.99     4007.91    344.85 o 
   7 -15   5    36436.18    34420.02    809.32 o 
   8 -15   5      401.82     1041.74    281.67 o 
   9 -15   5     1374.64     1681.86    298.01 o 
  10 -15   5     3324.59     3429.99    416.51 o 
  11 -15   5    13537.22    13490.00    502.94 o 
  12 -15   5     3740.52     3612.35    358.93 o 
  13 -15   5      122.80      358.21    423.11 o 
  14 -15   5     5051.44     4480.01    675.88 o 
  -9 -14   5      789.81      940.59    348.79 o 
  -8 -14   5     1647.14     2145.29    393.47 o 
  -7 -14   5     7407.24     7342.46    607.91 o 
  -6 -14   5    14679.88    13800.46    653.73 o 
  -5 -14   5       23.36        0.00    343.04 o 
  -4 -14   5     2949.91     2350.60    420.78 o 
  -3 -14   5     6531.89     6943.85    344.61 o 
  -2 -14   5    12776.34    12435.42    345.83 o 
  -1 -14   5     6078.77     6034.45    352.59 o 
   0 -14   5      155.88       70.85    172.94 o 
   1 -14   5    21229.03    21063.13    532.51 o 
   2 -14   5      281.84      518.60    194.23 o 
   3 -14   5      123.97        0.00    195.32 o 
   4 -14   5      392.12      791.30    225.15 o 
   5 -14   5    30234.17    28160.68    704.89 o 
   6 -14   5     1302.90     1415.98    275.37 o 
   7 -14   5     1886.96     2209.52    265.18 o 
   8 -14   5     1502.37     1694.62    337.42 o 
   9 -14   5    15536.05    15232.88    532.41 o 
  10 -14   5     4000.07     4984.30    455.32 o 
  11 -14   5     1459.42     1911.59    309.81 o 
  12 -14   5     3172.61     3489.71    344.20 o 
  13 -14   5     4868.29     5055.80    522.76 o 
  14 -14   5      791.26     1350.02    557.74 o 
 -10 -13   5      330.81       92.47    416.75 o 
  -9 -13   5      498.84      123.30    304.81 o 
  -8 -13   5    12394.97    11188.14    498.56 o 
  -7 -13   5       23.50      404.86    407.55 o 
  -6 -13   5      148.74      384.26    345.89 o 
  -5 -13   5    11029.93    11790.95    511.37 o 
  -4 -13   5    10705.83    11284.58    443.98 o 
  -3 -13   5     4857.69     5098.12    242.77 o 
  -2 -13   5     6663.43     6484.27    282.54 o 
  -1 -13   5    31832.97    30923.64    521.12 o 
   0 -13   5     1616.86     1606.42    170.23 o 
   1 -13   5       59.82       27.73    172.31 o 
   2 -13   5     7107.52     7746.26    285.87 o 
   3 -13   5    15961.87    16592.54    423.35 o 
   4 -13   5      269.83      443.55    208.30 o 
   5 -13   5     9886.67    10934.73    377.43 o 
   6 -13   5     3844.94     4224.10    288.41 o 
   7 -13   5    22238.38    20571.96    517.88 o 
   8 -13   5     1612.38     2424.85    282.38 o 
   9 -13   5     3417.87     3406.70    336.04 o 
  10 -13   5     7924.04     8400.09    499.09 o 
  11 -13   5    15696.92    15816.06    468.66 o 
  12 -13   5     7583.91     7882.31    547.53 o 
  13 -13   5      201.34      932.04    316.88 o 
  14 -13   5     2513.81     3458.78    466.58 o 
 -10 -12   5     7431.85     6690.90    401.35 o 
  -9 -12   5        3.52       66.59    244.69 o 
  -8 -12   5      292.44      347.44    287.07 o 
  -7 -12   5     9195.97     8078.56    499.74 o 
  -6 -12   5    16784.92    16335.55    521.67 o 
  -5 -12   5      742.77      848.54    226.64 o 
  -4 -12   5       69.89       14.31    210.46 o 
  -3 -12   5     5413.01     5528.68    237.92 o 
  -2 -12   5    10191.57     9941.40    284.35 o 
  -1 -12   5     4010.19     4044.63    190.50 o 
   0 -12   5     6774.72     6592.39    223.10 o 
   1 -12   5    23472.21    22361.80    444.70 o 
   2 -12   5     2798.16     3244.92    253.78 o 
   3 -12   5     1396.99     1341.86    170.42 o 
   4 -12   5      412.82      752.35    217.24 o 
   5 -12   5    52251.32    49852.31    876.12 o 
   6 -12   5      738.02     1224.04    203.97 o 
   7 -12   5      101.62       48.59    223.10 o 
   8 -12   5     5609.46     5823.25    351.21 o 
   9 -12   5    14970.62    14107.29    498.71 o 
  10 -12   5     9187.84     9703.58    358.92 o 
  11 -12   5     1051.05     1954.57    330.87 o 
  12 -12   5     4055.43     4050.88    328.45 o 
  13 -12   5     2544.23     2294.11    335.10 o 
  14 -12   5      692.15      260.13    406.88 o 
  15 -12   5      132.42        0.00    507.28 o 
 -11 -11   5      102.04      512.15    655.24 o 
 -10 -11   5       67.58      748.75    584.73 o 
  -9 -11   5     3585.48     3153.66    324.24 o 
  -8 -11   5    14454.26    13631.32    410.04 o 
  -7 -11   5      781.10      548.86    265.07 o 
  -6 -11   5     3247.22     3117.74    423.77 o 
  -5 -11   5    17131.42    16893.16    447.37 o 
  -4 -11   5     3003.19     3409.47    358.47 o 
  -3 -11   5      254.11      200.17    123.64 o 
  -2 -11   5     2318.61     2244.39    147.30 o 
  -1 -11   5    34744.86    34886.67    529.52 o 
   0 -11   5     2468.71     2688.29    164.77 o 
   1 -11   5     1521.27     2243.47    226.16 o 
   2 -11   5     3518.74     4037.65    308.23 o 
   3 -11   5    35702.57    33486.67    630.42 o 
   4 -11   5      687.48     1305.97    203.83 o 
   5 -11   5    29316.68    26293.03    558.27 o 
   6 -11   5     2239.71     2424.38    235.11 o 
   7 -11   5    13146.37    12726.76    395.91 o 
   8 -11   5     7196.47     7247.09    352.38 o 
   9 -11   5     1329.73     1698.38    231.99 o 
  10 -11   5     7110.40     7756.98    328.47 o 
  11 -11   5    16729.86    16911.74    571.07 o 
  12 -11   5     3803.21     4177.99    320.44 o 
  13 -11   5      659.41     1277.83    318.18 o 
  14 -11   5     4308.61     4068.40    506.04 o 
  15 -11   5     1471.67     1239.29    527.95 o 
 -11 -10   5     2549.81     2974.91    651.05 o 
 -10 -10   5     7828.74     8887.07    921.01 o 
  -9 -10   5       14.86      137.14    340.97 o 
  -8 -10   5      401.00      330.70    196.18 o 
  -7 -10   5     2471.90     2682.48    275.51 o 
  -6 -10   5    18327.41    18297.30    456.93 o 
  -5 -10   5      828.41      435.73    179.95 o 
  -4 -10   5      184.21       70.57    203.32 o 
  -3 -10   5    14368.46    14577.88    289.54 o 
  -2 -10   5    11867.12    11622.30    247.31 o 
  -1 -10   5     2982.81     3556.08    171.53 o 
   0 -10   5     5088.38     5457.76    195.97 o 
   1 -10   5    40079.99    38519.08    600.12 o 
   2 -10   5     1244.92     1681.65    170.60 o 
   3 -10   5     8298.84     8515.14    304.46 o 
   4 -10   5     2766.75     2966.78    236.11 o 
   5 -10   5    38879.33    35594.40    666.34 o 
   6 -10   5     1479.23     1505.05    224.81 o 
   7 -10   5     1210.44     1336.13    234.91 o 
   8 -10   5     3921.49     4291.23    244.84 o 
   9 -10   5    11156.48    10731.19    418.52 o 
  10 -10   5    11034.69    11824.11    381.51 o 
  11 -10   5       39.92        2.59    259.81 o 
  12 -10   5     5635.00     6812.33    528.70 o 
  13 -10   5     1983.22     2045.91    319.62 o 
  14 -10   5     3292.84     4677.32    424.68 o 
  15 -10   5      121.78      746.94    465.17 o 
 -12  -9   5     9702.69     8866.96    854.14 o 
 -11  -9   5     1790.25     1560.11    607.83 o 
 -10  -9   5       88.17      580.09    527.16 o 
  -9  -9   5     8134.12     7879.36    356.46 o 
  -8  -9   5    16282.33    15069.67    392.57 o 
  -7  -9   5     2529.22     2584.61    269.02 o 
  -6  -9   5     1443.46     1732.99    189.50 o 
  -5  -9   5    12358.53    12507.12    363.41 o 
  -4  -9   5     9351.66     9473.35    306.35 o 
  -3  -9   5     2260.08     2846.44    183.50 o 
  -2  -9   5     2476.57     2921.91    139.93 o 
  -1  -9   5    36258.69    35635.96    499.40 o 
   0  -9   5      811.13      614.55    143.04 o 
   1  -9   5    12172.03    12107.26    284.44 o 
   2  -9   5       35.05      274.90    129.96 o 
   3  -9   5    22395.68    19974.40    590.82 o 
   4  -9   5     1508.20     1481.32    210.04 o 
   5  -9   5    11368.75    10838.22    358.35 o 
   6  -9   5      847.96     1203.24    223.39 o 
   7  -9   5    19509.09    19191.02    461.53 o 
   8  -9   5    17599.07    16937.35    477.74 o 
   9  -9   5     6008.44     6110.00    284.18 o 
  10  -9   5    13407.35    13422.38    435.12 o 
  11  -9   5     4913.94     4679.56    394.35 o 
  12  -9   5     7139.24     7394.66    371.40 o 
  13  -9   5      888.94     1074.31    286.09 o 
  14  -9   5     9236.64     9978.54    497.91 o 
  15  -9   5     1812.12     2109.24    522.02 o 
 -12  -8   5      123.01      126.70    642.53 o 
 -11  -8   5     4930.96     5316.76    634.78 o 
 -10  -8   5     4056.55     3394.05    543.28 o 
  -9  -8   5      270.97       61.38    461.82 o 
  -8  -8   5     3226.78     3637.63    261.75 o 
  -7  -8   5     2760.01     2480.75    202.22 o 
  -6  -8   5    21064.91    21480.08    521.59 o 
  -5  -8   5     4614.94     4635.00    219.47 o 
  -4  -8   5     5889.26     6705.88    252.36 o 
  -3  -8   5    15512.59    14966.71    335.49 o 
  -2  -8   5     9314.24     9176.73    219.94 o 
  -1  -8   5     1338.58     1823.17    135.66 o 
   0  -8   5      527.67      221.44    122.34 o 
   1  -8   5    55721.44    55024.04    701.53 o 
   2  -8   5      839.81     1354.37    131.95 o 
   3  -8   5    14176.25    14227.60    318.25 o 
   4  -8   5     3360.01     3628.32    271.19 o 
   5  -8   5    35966.40    34156.36    630.36 o 
   6  -8   5    24012.63    25363.89    518.01 o 
   7  -8   5     2730.61     4221.42    266.12 o 
   8  -8   5      356.14      285.66    168.91 o 
   9  -8   5    17615.90    17294.98    458.82 o 
  10  -8   5     2218.84     2910.96    279.04 o 
  11  -8   5      782.76      799.44    276.83 o 
  12  -8   5     5797.65     6235.88    375.27 o 
  13  -8   5      144.96      172.68    292.60 o 
  14  -8   5     5669.58     5818.17    569.38 o 
  15  -8   5      702.76     1283.59    359.83 o 
 -13  -7   5      555.63      267.08    612.17 o 
 -12  -7   5    12641.39    12562.35    884.44 o 
 -11  -7   5      184.84        0.00    437.17 o 
 -10  -7   5     1566.02     1141.82    454.36 o 
  -9  -7   5    15607.84    15129.37    566.80 o 
  -8  -7   5     5731.18     5605.01    515.09 o 
  -7  -7   5     3234.84     3824.23    202.39 o 
  -6  -7   5     2767.37     3282.00    193.66 o 
  -5  -7   5    12463.65    12938.40    301.42 o 
  -4  -7   5    19545.65    19599.87    417.78 o 
  -3  -7   5      241.33      493.37    125.04 o 
  -2  -7   5     3218.27     3086.51    132.65 o 
  -1  -7   5    79901.25    79215.74    893.65 o 
   0  -7   5       64.59      149.92    108.73 o 
   1  -7   5    12438.21    11946.15    383.22 o 
   2  -7   5      119.55      215.55    122.62 o 
   3  -7   5     2799.38     3478.33    143.98 o 
   4  -7   5      329.90      319.35    185.10 o 
   5  -7   5      119.10      688.01    192.07 o 
   6  -7   5       86.05      301.29    143.34 o 
   7  -7   5    40978.84    41046.09    708.51 o 
   8  -7   5    22783.58    21994.13    418.93 o 
   9  -7   5     5663.56     5934.57    226.52 o 
  10  -7   5    18583.92    18809.92    400.97 o 
  11  -7   5     8265.06     8335.88    328.43 o 
  12  -7   5    14416.47    14166.98    445.32 o 
  13  -7   5       93.72      517.94    296.28 o 
  14  -7   5    13533.40    14776.64    552.10 o 
  15  -7   5     1402.38     1050.97    386.06 o 
 -13  -6   5       38.24      156.51    364.67 o 
 -12  -6   5       26.25        0.00    252.06 o 
 -11  -6   5     9122.29     8757.50    493.38 o 
 -10  -6   5    11215.20    10567.92    407.54 o 
  -9  -6   5       56.34      230.99    192.23 o 
  -8  -6   5     5473.89     5550.67    225.28 o 
  -7  -6   5    16259.04    15830.27    368.12 o 
  -6  -6   5    27038.71    25682.67    507.80 o 
  -5  -6   5     4357.34     4752.99    185.34 o 
  -4  -6   5     3021.22     3814.45    177.33 o 
  -3  -6   5    17918.61    17477.03    321.82 o 
  -2  -6   5    23319.75    23923.11    338.42 o 
  -1  -6   5     3391.46     4164.88    145.03 o 
   0  -6   5      895.38     1003.53     97.23 o 
   1  -6   5    60793.33    57648.45    635.38 o 
   2  -6   5     1970.21     2267.13    131.63 o 
   3  -6   5     6837.57     7527.42    199.24 o 
   4  -6   5     2963.78     3453.95    172.80 o 
   5  -6   5    38204.17    35835.86    483.38 o 
   6  -6   5    43745.80    42197.03    579.82 o 
   7  -6   5     1010.91     1481.05    151.99 o 
   8  -6   5     2814.72     3469.04    190.99 o 
   9  -6   5    19868.23    19883.93    396.74 o 
  10  -6   5     3945.78     4306.31    277.46 o 
  11  -6   5     2612.68     3349.44    258.25 o 
  12  -6   5    10046.02    10241.38    367.42 o 
  13  -6   5      151.26      328.84    271.91 o 
  14  -6   5     7829.01     7761.81    393.15 o 
  15  -6   5      488.69      447.37    386.86 o 
 -13  -5   5      317.20      502.27    305.35 o 
 -12  -5   5    10672.22    10054.89    656.10 o 
 -11  -5   5     1184.41      926.89    244.47 o 
 -10  -5   5       26.72      157.08    197.18 o 
  -9  -5   5    12406.07    12476.70    395.30 o 
  -8  -5   5     8757.24     8516.61    315.37 o 
  -7  -5   5     4128.94     4051.85    212.26 o 
  -6  -5   5       41.12      196.81    116.85 o 
  -5  -5   5    77322.13    77699.53   1128.20 o 
  -4  -5   5      107.30      147.62    125.47 o 
  -3  -5   5     1227.77     1417.91    125.75 o 
  -2  -5   5     6393.47     6173.21    236.47 o 
  -1  -5   5    69885.43    68888.40    747.15 o 
   0  -5   5      672.90      660.83     85.76 o 
   1  -5   5    30194.07    30121.79    375.15 o 
   2  -5   5    11198.84    10443.36    254.64 o 
   3  -5   5     3399.64     5849.96    274.98 o 
   4  -5   5     7967.05     6661.96    170.87 o 
   5  -5   5     5442.14     5712.96    182.14 o 
   6  -5   5     1721.66     1784.10    140.01 o 
   7  -5   5    46465.41    48317.20    616.23 o 
   8  -5   5    15793.14    15667.71    305.58 o 
   9  -5   5     5073.94     5392.22    220.25 o 
  10  -5   5     8582.84     9065.41    295.72 o 
  11  -5   5     4124.22     4246.43    244.51 o 
  12  -5   5    17202.97    16252.76    476.33 o 
  13  -5   5      656.96     1022.16    273.01 o 
  14  -5   5     6545.10     7839.78    600.36 o 
  15  -5   5       17.54        0.00    362.56 o 
 -14  -4   5     7602.40     7147.61    483.19 o 
 -13  -4   5     1093.03     1125.64    299.98 o 
 -12  -4   5       16.84       13.47    249.04 o 
 -11  -4   5     6714.05     7111.05    328.54 o 
 -10  -4   5    19039.48    18309.96    475.25 o 
  -9  -4   5       87.11      152.85    193.49 o 
  -8  -4   5     2878.35     2547.78    205.21 o 
  -7  -4   5    33079.02    31383.98    540.65 o 
  -6  -4   5    23107.63    23453.36    454.29 o 
  -5  -4   5     1402.21     1483.92    139.12 o 
  -4  -4   5     6007.24     6938.34    210.23 o 
  -3  -4   5     8540.92     8837.98    183.89 o 
  -2  -4   5     3796.35     4536.94    133.34 o 
  -1  -4   5    54749.39    57058.53    603.27 o 
   0  -4   5      368.34      359.26     87.02 o 
   1  -4   5    36274.04    34347.36    517.83 o 
   2  -4   5    35207.51    35122.13    482.86 o 
   3  -4   5     2226.24     2337.12    133.74 o 
   4  -4   5    13709.58    15557.64    308.07 o 
   5  -4   5    31805.44    28903.24    403.74 o 
   6  -4   5    37933.86    36837.15    489.44 o 
   7  -4   5     1615.72     1983.39    145.54 o 
   8  -4   5     6320.55     6766.90    209.31 o 
   9  -4   5    25277.36    24487.44    456.19 o 
  10  -4   5    14869.49    14872.74    352.22 o 
  11  -4   5     1472.01     1842.14    219.03 o 
  12  -4   5     5652.24     6507.82    309.14 o 
  13  -4   5      113.28       33.07    333.04 o 
  14  -4   5     8004.77     8252.24    468.15 o 
  15  -4   5       35.79        0.00    390.74 o 
 -14  -3   5       10.20        0.00    322.60 o 
 -13  -3   5     2571.76     2933.72    347.36 o 
 -12  -3   5    17242.28    15742.46    536.44 o 
 -11  -3   5      256.91      303.96    237.40 o 
 -10  -3   5       51.26       30.61    209.90 o 
  -9  -3   5     7945.59     8289.17    274.93 o 
  -8  -3   5    13342.52    13500.94    327.15 o 
  -7  -3   5     1734.60     2033.08    154.53 o 
  -6  -3   5      189.78      332.08    124.77 o 
  -5  -3   5    98934.18    97503.04   1386.89 o 
  -4  -3   5     8856.16     9201.38    259.43 o 
  -3  -3   5     4916.26     5034.77    129.40 o 
  -2  -3   5     1138.27     1621.02    104.55 o 
  -1  -3   5    28537.80    32802.92    372.39 o 
   0  -3   5     1793.01     2552.69     98.40 o 
   1  -3   5    21361.86    19544.06    335.14 o 
   2  -3   5       52.21      182.10     93.52 o 
   3  -3   5    64337.03    63261.02    694.56 o 
   4  -3   5     3619.82     3238.43    133.99 o 
   5  -3   5     7271.86     7763.39    181.94 o 
   6  -3   5     9373.74     9500.60    215.72 o 
   7  -3   5    12177.45    12886.65    266.34 o 
   8  -3   5    13883.37    12576.83    288.26 o 
   9  -3   5     3198.00     3509.74    244.76 o 
  10  -3   5     6244.92     6961.97    322.59 o 
  11  -3   5     2146.43     1921.56    216.46 o 
  12  -3   5    28018.34    28345.93    781.29 o 
  13  -3   5      223.62      391.68    371.04 o 
  14  -3   5     1958.70     1546.26    393.24 o 
  15  -3   5      166.42        0.00    382.36 o 
 -14  -2   5     9935.76    10214.00    537.88 o 
 -13  -2   5      590.12     1412.16    328.79 o 
 -12  -2   5      120.92        0.00    283.03 o 
 -11  -2   5    13291.63    12858.75    446.73 o 
 -10  -2   5    14111.32    14036.55    446.55 o 
  -9  -2   5     6318.03     5759.65    242.45 o 
  -8  -2   5        7.36      244.05    148.74 o 
  -7  -2   5    18533.30    19003.84    397.76 o 
  -6  -2   5     6446.68     6006.54    216.13 o 
  -5  -2   5    11854.48    10591.85    273.63 o 
  -4  -2   5     8979.33    10408.57    186.28 o 
  -3  -2   5    33205.02    35309.88    463.34 o 
  -2  -2   5     9480.31     9886.26    199.47 o 
  -1  -2   5    10080.72     9723.41    160.68 o 
   0  -2   5      356.93      536.15     73.77 o 
   1  -2   5   222773.28   218916.45   2337.01 o 
   2  -2   5     2195.69     2723.15    112.42 o 
   3  -2   5     1413.59      989.58     94.94 o 
   4  -2   5      193.07      925.56    108.50 o 
   5  -2   5    16235.00    16363.79    269.21 o 
   6  -2   5    27780.11    27158.98    401.82 o 
   7  -2   5    10568.24    10680.62    257.40 o 
   8  -2   5    15956.66    15686.48    310.96 o 
   9  -2   5     3465.79     4162.17    205.21 o 
  10  -2   5    21728.87    20977.32    435.69 o 
  11  -2   5      429.63      753.57    276.07 o 
  12  -2   5     7905.83     8964.52    475.69 o 
  13  -2   5      588.83        0.00    392.54 o 
  14  -2   5     5560.35     5384.28    564.11 o 
 -14  -1   5        4.62      341.49    374.56 o 
 -13  -1   5     5203.60     4383.65    421.40 o 
 -12  -1   5    18511.47    19263.72    669.14 o 
 -11  -1   5     4246.01     4342.43    323.14 o 
 -10  -1   5      782.54     1154.49    216.96 o 
  -9  -1   5    17872.07    17720.99    424.85 o 
  -8  -1   5     4156.29     4317.52    240.72 o 
  -7  -1   5     7291.43     7123.36    250.08 o 
  -6  -1   5    13909.26    14601.98    311.55 o 
  -5  -1   5    60939.65    58320.79    780.31 o 
  -4  -1   5     7197.34     6525.24    157.56 o 
  -3  -1   5     2808.69     2694.77    124.97 o 
  -2  -1   5      874.17     1168.78     96.71 o 
  -1  -1   5   194368.47   201994.83   2095.43 o 
   0  -1   5     3337.73     3976.33    186.99 o 
   1  -1   5    27456.19    30488.17    368.92 o 
   2  -1   5     1229.05     1773.28    106.14 o 
   3  -1   5    38168.39    41833.89    504.67 o 
   4  -1   5    29964.18    31197.68    406.84 o 
   5  -1   5    19289.65    18719.76    322.37 o 
   6  -1   5    14447.90    15434.24    297.03 o 
   7  -1   5     8158.15     8398.95    209.40 o 
   8  -1   5    14748.35    14251.50    316.47 o 
   9  -1   5      643.63      756.37    143.09 o 
  10  -1   5     2074.50     2687.85    265.58 o 
  11  -1   5     1649.26     1755.43    325.15 o 
  12  -1   5    23494.97    24030.82    711.68 o 
  13  -1   5      510.27      877.22    348.08 o 
  14  -1   5     1887.49     1600.10    434.72 o 
 -15   0   5     1114.36      589.10    407.01 o 
 -14   0   5     7227.27     6992.89    521.41 o 
 -13   0   5      389.11      202.24    348.91 o 
 -12   0   5      224.74      571.47    329.24 o 
 -11   0   5    13615.44    14086.75    611.94 o 
 -10   0   5     5006.37     4052.37    280.19 o 
  -9   0   5    13337.66    13389.74    394.20 o 
  -8   0   5      249.63       50.74    169.06 o 
  -7   0   5    15380.39    15969.70    402.11 o 
  -6   0   5     3241.39     3088.39    128.58 o 
  -5   0   5     9911.28    10387.48    217.68 o 
  -4   0   5    20286.49    22521.52    346.78 o 
  -3   0   5    31195.21    30247.50    417.42 o 
  -2   0   5     9479.41     9352.63    180.51 o 
  -1   0   5      871.32     1963.59    112.79 o 
   0   0   5     1408.37     1638.08    112.78 o 
   1   0   5    15414.78    16930.35    257.88 o 
   2   0   5    48567.96    51572.27    655.57 o 
   3   0   5    16556.89    18207.82    275.42 o 
   4   0   5      350.07      265.53     99.61 o 
   5   0   5    41714.12    40110.26    573.34 o 
   6   0   5    25085.57    24764.07    376.34 o 
   7   0   5      326.71      462.98    101.77 o 
   8   0   5      780.23      802.34    130.51 o 
   9   0   5      184.83        0.00    174.61 o 
  10   0   5    15338.17    15560.16    438.89 o 
  11   0   5      780.52      646.28    329.46 o 
  12   0   5     6913.20     7137.75    430.96 o 
  13   0   5      755.39      919.37    357.04 o 
  14   0   5     5884.80     5265.20    491.27 o 
 -15   1   5      731.69      378.28    416.87 o 
 -14   1   5      360.64      326.34    404.46 o 
 -13   1   5     4274.31     4362.56    440.90 o 
 -12   1   5     9277.65     8754.17    783.13 o 
 -11   1   5     5733.90     5563.90    416.89 o 
 -10   1   5     1108.36     1378.45    234.31 o 
  -9   1   5    20834.69    20067.40    502.38 o 
  -8   1   5    11404.98    10713.33    257.21 o 
  -7   1   5     7979.29     7228.26    234.30 o 
  -6   1   5     1193.86     1132.97    139.79 o 
  -5   1   5    17484.37    15860.97    313.88 o 
  -4   1   5     3981.35     4590.13    222.41 o 
  -3   1   5    17621.75    17911.09    267.81 o 
  -2   1   5     1334.62     1564.66     97.08 o 
  -1   1   5    12801.08    14090.29    260.61 o 
   0   1   5     1162.50      620.00    115.62 o 
   1   1   5     1721.04     2552.42    165.20 o 
   2   1   5     3412.73     3911.55    146.98 o 
   3   1   5    10854.54    11479.16    216.25 o 
   4   1   5    36208.11    33494.80    475.76 o 
   5   1   5     9806.56     9548.60    218.78 o 
   6   1   5      877.01      777.92    106.98 o 
   7   1   5     1286.49     1316.10    162.99 o 
   8   1   5    15099.14    15052.25    398.69 o 
   9   1   5      304.69      486.53    192.07 o 
  10   1   5    14753.07    14248.97    477.95 o 
  11   1   5      829.25     1079.05    299.42 o 
  12   1   5    16808.92    17805.91    610.21 o 
  13   1   5     2077.06     1840.29    405.94 o 
  14   1   5     4341.28     5070.07    512.07 o 
 -15   2   5     3107.72     2577.83    444.43 o 
 -14   2   5     5878.89     5516.46    509.15 o 
 -13   2   5      697.56      808.53    478.53 o 
 -12   2   5       17.90       47.27    326.08 o 
 -11   2   5    22180.18    20708.87    599.99 o 
 -10   2   5     5428.53     5969.37    303.41 o 
  -9   2   5    10791.51    10861.80    432.79 o 
  -8   2   5     4882.58     5771.13    200.03 o 
  -7   2   5    34082.90    32485.66    533.91 o 
  -6   2   5    12968.75    13110.04    300.17 o 
  -5   2   5      307.78      530.42    130.34 o 
  -4   2   5     2456.14     2439.04    138.52 o 
  -3   2   5    46622.98    46819.67    590.04 o 
  -2   2   5      382.24      430.26    104.98 o 
  -1   2   5    45946.10    44605.45    650.20 o 
   0   2   5     3793.63     4240.02    159.43 o 
   1   2   5    39953.23    40745.09    533.71 o 
   2   2   5    53625.70    50959.04    632.27 o 
   3   2   5     6021.95     6639.33    191.03 o 
   4   2   5      928.27      708.31    118.11 o 
   5   2   5    15018.63    14723.75    296.58 o 
   6   2   5    50190.16    48292.66    733.80 o 
   7   2   5     3502.46     3884.96    266.30 o 
   8   2   5      278.63      599.84    201.84 o 
   9   2   5      273.41      555.81    224.46 o 
  10   2   5    11436.16    12228.88    490.35 o 
  11   2   5     3479.72     3693.71    560.55 o 
  12   2   5     3547.57     4627.93    419.50 o 
  13   2   5      264.19      175.65    351.68 o 
  14   2   5     7241.25     7348.37    539.70 o 
 -15   3   5     1974.30     2484.74    493.77 o 
 -14   3   5      532.99      381.59    409.41 o 
 -13   3   5     4322.16     4350.81    458.23 o 
 -12   3   5     5634.06     6520.67    486.44 o 
 -11   3   5     8430.30     9112.68    478.81 o 
 -10   3   5       10.12       77.25    148.66 o 
  -9   3   5    17930.41    17831.73    385.89 o 
  -8   3   5    10984.96    11032.85    315.66 o 
  -7   3   5    12962.18    13739.25    319.78 o 
  -6   3   5     6268.37     6492.84    190.40 o 
  -5   3   5    46378.52    47337.54    612.83 o 
  -4   3   5     2237.14     3044.99    156.86 o 
  -3   3   5    11422.22    11281.40    227.33 o 
  -2   3   5     1776.07     2385.10    149.27 o 
  -1   3   5    20015.13    20078.34    399.52 o 
   0   3   5    36278.39    32527.68    490.10 o 
   1   3   5     5491.12     6287.35    191.36 o 
   2   3   5     6517.50     6355.90    186.83 o 
   3   3   5    13725.64    14513.57    275.21 o 
   4   3   5     8746.95     8088.49    197.98 o 
   5   3   5    27986.82    27973.94    471.37 o 
   6   3   5     1378.03     1160.01    152.91 o 
   7   3   5     3841.19     4338.00    258.07 o 
   8   3   5    19239.94    18673.00    486.34 o 
   9   3   5     1601.81     1551.54    235.86 o 
  10   3   5     6052.94     5810.49    399.55 o 
  11   3   5     3250.89     2925.27    375.09 o 
  12   3   5    11446.71    12139.51    569.39 o 
  13   3   5      101.63        0.00    356.51 o 
 -15   4   5     2741.73     2317.82    495.05 o 
 -14   4   5     5138.77     5096.77    530.45 o 
 -13   4   5     1558.81     1587.65    407.32 o 
 -12   4   5      209.17      547.08    225.63 o 
 -11   4   5    20991.49    21171.94    560.27 o 
 -10   4   5     3267.48     3861.68    236.60 o 
  -9   4   5     8094.16     8732.20    296.55 o 
  -8   4   5        1.92      382.14    134.12 o 
  -7   4   5    29295.37    27150.60    422.56 o 
  -6   4   5     1327.80     1765.40    163.27 o 
  -5   4   5    17620.74    17297.32    353.88 o 
  -4   4   5       77.12      306.14    108.73 o 
  -3   4   5    26158.46    24510.08    405.80 o 
  -2   4   5     3688.16     4299.53    193.02 o 
  -1   4   5    20315.28    21998.87    498.44 o 
   0   4   5     8315.89     7932.91    220.01 o 
   1   4   5    19809.75    19904.16    340.99 o 
   2   4   5    54351.10    57092.86    774.54 o 
   3   4   5      592.70      921.35    138.71 o 
   4   4   5    11279.47    11236.18    244.11 o 
   5   4   5    26223.22    26204.92    464.21 o 
   6   4   5    39756.16    38969.73    749.91 o 
   7   4   5      315.00      157.70    194.07 o 
   8   4   5     2414.03     2313.00    239.35 o 
   9   4   5     1188.21     1593.61    340.68 o 
  10   4   5    19269.02    18680.73    648.31 o 
  11   4   5     2855.10     2468.54    371.38 o 
  12   4   5      819.33      118.89    483.87 o 
  13   4   5     1441.49     1099.28    496.23 o 
 -15   5   5     4703.62     6082.49    510.45 o 
 -14   5   5       76.90        0.00    350.33 o 
 -13   5   5     3107.36     2369.10    301.03 o 
 -12   5   5     8918.80     8877.78    358.39 o 
 -11   5   5    14417.66    13974.86    370.13 o 
 -10   5   5      363.77      270.87    127.31 o 
  -9   5   5    25258.07    24571.33    498.90 o 
  -8   5   5     2150.91     2652.13    208.80 o 
  -7   5   5     6815.71     7782.68    245.46 o 
  -6   5   5      737.19      693.47    176.37 o 
  -5   5   5    67334.66    65414.90    961.89 o 
  -4   5   5    16247.39    15927.61    337.18 o 
  -3   5   5    16853.58    16196.29    351.33 o 
  -2   5   5      557.62      279.63    119.54 o 
  -1   5   5    35574.89    35386.97    579.32 o 
   0   5   5    26694.95    26892.37    451.95 o 
   1   5   5     8690.71     9351.05    251.34 o 
   2   5   5     6465.61     7337.44    212.66 o 
   3   5   5     2171.80     2751.80    178.74 o 
   4   5   5    12730.60    13103.41    289.04 o 
   5   5   5     7410.35     7645.67    274.91 o 
   6   5   5     1452.32     1687.39    214.45 o 
   7   5   5     1699.48     1336.33    237.03 o 
   8   5   5    30414.13    29814.25    666.62 o 
   9   5   5     1888.32     1675.87    427.35 o 
  10   5   5     1304.98     1211.70    333.86 o 
  11   5   5      935.42      694.00    345.54 o 
  12   5   5    13429.89    14151.28    696.14 o 
  13   5   5      260.96       12.35    356.37 o 
 -15   6   5     1952.52     1634.80    445.85 o 
 -14   6   5     2441.00     2189.14    358.02 o 
 -13   6   5     7426.91     7326.07    415.48 o 
 -12   6   5      169.26       12.56    236.89 o 
 -11   6   5     9750.49     9153.83    373.14 o 
 -10   6   5     3189.71     3733.47    244.16 o 
  -9   6   5     6124.33     6455.22    272.06 o 
  -8   6   5     1592.97     2058.74    213.60 o 
  -7   6   5    25139.72    23922.54    486.49 o 
  -6   6   5      866.18     1164.93    193.37 o 
  -5   6   5    43700.88    41027.02    629.77 o 
  -4   6   5     1549.66     1360.64    185.55 o 
  -3   6   5    23187.73    24196.45    489.54 o 
  -2   6   5     7252.13     8349.10    288.24 o 
  -1   6   5     9873.32    10475.64    383.22 o 
   0   6   5     3007.44     3396.59    200.32 o 
   1   6   5      651.97      501.07    166.99 o 
   2   6   5    35092.57    35819.19    533.31 o 
   3   6   5      426.87      543.10    125.39 o 
   4   6   5      332.06       95.54    110.24 o 
   5   6   5      309.67      235.27    173.89 o 
   6   6   5    24330.58    23373.27    590.03 o 
   7   6   5       88.41      290.75    235.77 o 
   8   6   5     2053.97     1880.18    322.09 o 
   9   6   5      383.39      246.15    304.18 o 
  10   6   5    20434.42    21024.25    701.87 o 
  11   6   5      329.10      181.69    327.69 o 
  12   6   5      920.62      926.86    356.50 o 
 -15   7   5     4097.55     3453.53    408.77 o 
 -14   7   5      102.37      309.37    369.30 o 
 -13   7   5     1334.34     1415.82    343.83 o 
 -12   7   5    14559.62    14727.60    489.52 o 
 -11   7   5    16515.30    16131.73    468.08 o 
 -10   7   5     2285.41     2490.49    249.62 o 
  -9   7   5    25592.24    24267.76    530.50 o 
  -8   7   5      442.37      645.33    214.23 o 
  -7   7   5     4330.33     4562.08    305.43 o 
  -6   7   5      321.71      483.29    184.62 o 
  -5   7   5    56393.46    51295.75    766.52 o 
  -4   7   5     8465.31     9357.27    481.31 o 
  -3   7   5      626.11      396.60    146.11 o 
  -2   7   5     1170.14     1256.90    198.65 o 
  -1   7   5    13885.68    12860.49    335.34 o 
   0   7   5    32646.38    32617.38    536.63 o 
   1   7   5     7705.16     8441.56    270.22 o 
   2   7   5       83.87      134.56    135.80 o 
   3   7   5     4155.76     4487.53    182.50 o 
   4   7   5     7438.28     8037.02    242.33 o 
   5   7   5     6606.76     6706.90    440.09 o 
   6   7   5     3949.22     3608.86    313.21 o 
   7   7   5      383.58      357.14    244.23 o 
   8   7   5    39154.54    39519.19    913.07 o 
   9   7   5      626.93      591.16    336.89 o 
  10   7   5     1544.04     1052.97    332.80 o 
  11   7   5      359.42      575.46    361.34 o 
  12   7   5    11566.37    11478.19    806.88 o 
 -15   8   5     3980.36     3817.86    569.97 o 
 -14   8   5     5168.50     5441.80    443.90 o 
 -13   8   5    12070.41    13455.08    550.93 o 
 -12   8   5       60.04      363.45    289.40 o 
 -11   8   5    13704.02    13957.26    455.73 o 
 -10   8   5     6141.58     6120.26    358.34 o 
  -9   8   5     6937.70     6837.93    368.32 o 
  -8   8   5     1550.78     1596.90    246.06 o 
  -7   8   5    25518.69    24612.39    605.78 o 
  -6   8   5      429.86      841.76    185.07 o 
  -5   8   5    26827.38    26183.59    518.39 o 
  -4   8   5     3073.13     3848.03    245.04 o 
  -3   8   5    13196.48    12130.29    355.93 o 
  -2   8   5    12744.14    12053.46    359.45 o 
  -1   8   5      721.04      803.62    190.31 o 
   0   8   5      631.99      905.52    176.59 o 
   1   8   5     7903.83     8156.21    427.57 o 
   2   8   5    38001.22    36577.82    556.58 o 
   3   8   5     1809.38     2075.35    166.19 o 
   4   8   5      365.56      250.35    162.06 o 
   5   8   5      109.55      271.17    235.11 o 
   6   8   5    36738.00    36839.69    825.30 o 
   7   8   5     4092.20     4024.60    346.07 o 
   8   8   5      808.12      845.46    325.86 o 
   9   8   5      717.82        0.00    431.27 o 
  10   8   5    12728.04    12209.97    578.17 o 
  11   8   5        3.04      552.12    367.53 o 
 -15   9   5     2997.16     2716.26    489.20 o 
 -14   9   5      208.65      656.41    388.26 o 
 -13   9   5     4589.96     5121.49    412.60 o 
 -12   9   5     9927.77    10978.56    437.59 o 
 -11   9   5    15580.87    15904.12    502.23 o 
 -10   9   5     1656.38     1619.20    311.30 o 
  -9   9   5    17574.10    18644.09    493.18 o 
  -8   9   5      421.59      592.42    228.92 o 
  -7   9   5    18092.81    17959.00    492.39 o 
  -6   9   5       76.76      857.67    208.61 o 
  -5   9   5    37134.66    34138.36    627.39 o 
  -4   9   5     2698.66     2636.72    234.11 o 
  -3   9   5      701.52     1148.10    207.82 o 
  -2   9   5       43.03      142.07    188.33 o 
  -1   9   5    17223.02    16852.72    412.64 o 
   0   9   5    22016.65    22457.49    459.71 o 
   1   9   5     5265.46     5468.62    233.25 o 
   2   9   5      425.88      293.70    146.92 o 
   3   9   5     2282.24     2977.23    217.40 o 
   4   9   5     7895.18     7951.39    286.39 o 
   5   9   5     8510.80     9026.27    391.61 o 
   6   9   5     6538.51     6982.81    441.76 o 
   7   9   5     1980.54     1998.10    406.79 o 
   8   9   5    26339.11    25184.73    799.92 o 
   9   9   5        2.15      460.16    355.97 o 
  10   9   5      678.24      891.51    375.16 o 
  11   9   5     1231.92      806.39    611.18 o 
 -15  10   5     3217.94     3422.12    841.10 o 
 -14  10   5     1719.10     2564.43    457.62 o 
 -13  10   5     7534.81     7993.89    439.10 o 
 -12  10   5     2602.34     3330.21    338.97 o 
 -11  10   5    19491.00    17811.61    568.80 o 
 -10  10   5      808.32     1510.67    303.63 o 
  -9  10   5    11323.17    11423.38    441.67 o 
  -8  10   5       92.75      284.27    242.16 o 
  -7  10   5    14299.55    14404.76    386.46 o 
  -6  10   5       93.86      280.57    188.34 o 
  -5  10   5    15830.10    17116.94    461.74 o 
  -4  10   5     1691.32     1893.53    226.30 o 
  -3  10   5    17946.38    18281.36    442.75 o 
  -2  10   5    21631.47    21440.95    533.13 o 
  -1  10   5     8939.44     9638.70    333.78 o 
   0  10   5     1934.39     2296.80    221.90 o 
   1  10   5    27302.04    27932.92    513.82 o 
   2  10   5    32354.73    32287.23    530.76 o 
   3  10   5     1707.17     1808.16    191.72 o 
   4  10   5      102.31        0.00    163.57 o 
   5  10   5       98.66        3.69    235.45 o 
   6  10   5    24153.57    23694.56    863.71 o 
   7  10   5      140.50      421.02    360.54 o 
   8  10   5     1212.67      460.93    433.59 o 
   9  10   5     1523.66     2176.27    601.90 o 
  10  10   5     7150.97     6358.93    551.14 o 
 -14  11   5     1397.76     1016.47    423.09 o 
 -13  11   5     5118.94     5101.58    411.79 o 
 -12  11   5     3983.75     4435.59    369.09 o 
 -11  11   5    16702.54    16031.41    567.49 o 
 -10  11   5      101.26      436.83    301.00 o 
  -9  11   5     8694.24     8208.53    402.68 o 
  -8  11   5     4101.56     4549.81    327.02 o 
  -7  11   5    16545.59    15604.13    435.27 o 
  -6  11   5       33.24      279.31    206.28 o 
  -5  11   5    18710.22    18303.27    515.33 o 
  -4  11   5     5552.11     6111.29    293.84 o 
  -3  11   5     2395.15     2369.20    249.07 o 
  -2  11   5      561.22      442.12    209.80 o 
  -1  11   5    10623.81    10171.65    379.61 o 
   0  11   5    23000.01    21094.71    485.68 o 
   1  11   5     3430.74     3577.65    237.96 o 
   2  11   5      268.99      514.72    178.50 o 
   3  11   5       89.80      137.48    192.22 o 
   4  11   5    21536.45    19966.72    445.73 o 
   5  11   5     2262.76     2280.03    356.49 o 
   6  11   5      741.29      608.48    481.87 o 
   7  11   5      556.15      599.45    366.08 o 
   8  11   5     7646.95     7385.77    572.98 o 
   9  11   5      756.07      889.11    452.46 o 
  10  11   5      485.64      569.61    741.04 o 
 -14  12   5      628.42      634.29    493.42 o 
 -13  12   5     4317.65     3945.26    408.27 o 
 -12  12   5     1825.20     2435.39    394.23 o 
 -11  12   5     2507.67     2796.33    358.87 o 
 -10  12   5      563.94      538.38    316.69 o 
  -9  12   5    14241.84    14539.62    506.66 o 
  -8  12   5       81.16        1.90    249.30 o 
  -7  12   5    10165.87     9756.84    372.84 o 
  -6  12   5      570.53      729.64    274.19 o 
  -5  12   5    16602.02    16713.36    484.37 o 
  -4  12   5      269.34      739.66    242.72 o 
  -3  12   5     7344.08     7464.38    349.53 o 
  -2  12   5    11040.87    11465.78    415.89 o 
  -1  12   5     5173.24     5737.93    308.04 o 
   0  12   5     2287.54     2677.20    258.50 o 
   1  12   5     9409.97     9522.23    325.29 o 
   2  12   5    29137.19    29072.37    583.00 o 
   3  12   5      990.60      967.36    232.71 o 
   4  12   5       23.26      296.36    218.70 o 
   5  12   5       13.68       56.50    398.77 o 
   6  12   5    17104.50    17726.67    789.20 o 
   7  12   5      431.66      593.60    471.51 o 
   8  12   5       24.68      199.58    446.54 o 
   9  12   5      335.72      178.20    434.27 o 
 -14  13   5     2552.96     3136.39    478.38 o 
 -13  13   5     1761.87     2133.58    398.76 o 
 -12  13   5      366.42      592.23    375.11 o 
 -11  13   5    10752.82    10888.35    591.78 o 
 -10  13   5       20.28      222.41    289.99 o 
  -9  13   5    22258.40    21850.18    627.60 o 
  -8  13   5      844.04     1135.28    286.63 o 
  -7  13   5    12182.61    12000.67    448.77 o 
  -6  13   5       20.03      134.37    196.51 o 
  -5  13   5    28186.26    26431.20    605.50 o 
  -4  13   5     1796.30     1678.91    335.28 o 
  -3  13   5     2973.77     3100.38    280.42 o 
  -2  13   5     2020.89     1588.60    254.56 o 
  -1  13   5     5076.73     5035.36    308.60 o 
   0  13   5     6321.98     6189.93    335.08 o 
   1  13   5     1662.53     1835.42    263.55 o 
   2  13   5      225.09      454.13    236.07 o 
   3  13   5      181.40      525.45    238.45 o 
   4  13   5    13651.19    14301.74    563.02 o 
   5  13   5      972.25      972.08    416.30 o 
   6  13   5      781.44      769.33    444.68 o 
   7  13   5       13.80      152.25    448.08 o 
   8  13   5     6889.45     6224.99    588.27 o 
   9  13   5       18.98       55.84    557.43 o 
 -14  14   5      217.09      410.88    464.53 o 
 -13  14   5     4702.94     4665.09    685.01 o 
 -12  14   5     1151.09      593.92    387.03 o 
 -11  14   5     2810.79     2662.73    442.36 o 
 -10  14   5      742.25     1196.67    357.37 o 
  -9  14   5    11338.48    11520.60    498.34 o 
  -8  14   5      235.68      623.70    284.25 o 
  -7  14   5    18014.57    18102.59    578.79 o 
  -6  14   5      131.74      324.62    197.58 o 
  -5  14   5    23364.27    23607.57    642.92 o 
  -4  14   5      176.07      643.20    258.49 o 
  -3  14   5     2338.11     3043.44    303.98 o 
  -2  14   5    19015.67    17918.48    514.92 o 
  -1  14   5     3389.77     3660.85    306.49 o 
   0  14   5       36.09      801.17    271.84 o 
   1  14   5     4727.60     5414.95    376.09 o 
   2  14   5    24386.16    25889.21    844.15 o 
   3  14   5       18.26       13.38    274.32 o 
   4  14   5     4844.27     5051.82    556.19 o 
   5  14   5       89.68      198.94    437.01 o 
   6  14   5    16737.41    18415.05    860.88 o 
   7  14   5      580.95      599.41    494.05 o 
   8  14   5        8.88        0.00    463.37 o 
 -13  15   5     1410.14     1606.53    465.62 o 
 -12  15   5      487.34      572.96    472.14 o 
 -11  15   5     7858.30     7875.09    632.67 o 
 -10  15   5      573.67     1031.24    418.20 o 
  -9  15   5     7165.75     6879.12    419.99 o 
  -8  15   5      166.92      161.14    296.26 o 
  -7  15   5     4249.30     3759.05    364.54 o 
  -6  15   5       20.31      155.25    299.67 o 
  -5  15   5    20758.72    20623.57    642.29 o 
  -4  15   5    10339.60    10492.05    612.40 o 
  -3  15   5     6455.29     7415.81    382.97 o 
  -2  15   5      307.82      877.04    273.00 o 
  -1  15   5     5323.10     5716.35    382.81 o 
   0  15   5     9246.74     9845.08    396.96 o 
   1  15   5     2038.21     1662.68    309.34 o 
   2  15   5        6.19      146.63    286.19 o 
   3  15   5      456.86      489.48    446.36 o 
   4  15   5    10377.89     9504.59    652.23 o 
   5  15   5        3.05        0.00    438.63 o 
   6  15   5     1142.88     1521.31    536.30 o 
   7  15   5      158.48      686.22    620.13 o 
 -13  16   5     3419.92     3384.52    683.69 o 
 -12  16   5      425.48        0.00    453.51 o 
 -11  16   5     3403.72     3088.60    488.48 o 
 -10  16   5      419.95      578.71    459.57 o 
  -9  16   5     8895.71     9007.77    569.26 o 
  -8  16   5       18.39      311.08    522.81 o 
  -7  16   5     4911.95     3436.76    403.63 o 
  -6  16   5     1429.28     1003.02    329.12 o 
  -5  16   5    12175.36    12035.97    531.69 o 
  -4  16   5       97.21        0.00    309.39 o 
  -3  16   5     1597.76     1986.35    338.00 o 
  -2  16   5    18771.14    19087.76    589.01 o 
  -1  16   5     1935.19     1510.67    325.06 o 
   0  16   5      496.16      350.88    293.82 o 
   1  16   5     1180.40     1388.08    387.21 o 
   2  16   5    17185.68    17221.06    751.46 o 
   3  16   5      316.73        0.00    481.89 o 
   4  16   5     1233.78     1455.07    533.07 o 
   5  16   5      597.49     1085.47    541.68 o 
   6  16   5    14685.55    15021.36    857.26 o 
 -12  17   5      153.51      641.89    759.17 o 
 -11  17   5     8384.62     8104.72    750.99 o 
 -10  17   5     1171.21     1638.74    510.94 o 
  -9  17   5     4239.12     3049.98    520.70 o 
  -8  17   5     2348.14     1589.79    428.02 o 
  -7  17   5     9715.49     7871.99    542.08 o 
  -6  17   5       13.67        0.00    413.95 o 
  -5  17   5     2901.66     3150.49    428.06 o 
  -4  17   5    11603.04    11719.87    508.78 o 
  -3  17   5     2390.83     2310.29    438.89 o 
  -2  17   5      980.84      359.42    307.07 o 
  -1  17   5     3830.00     4311.36    437.87 o 
   0  17   5     6777.19     6724.83    424.46 o 
   1  17   5      107.50       52.52    315.10 o 
   2  17   5      488.75      379.15    414.89 o 
   3  17   5      287.30     1017.82    501.68 o 
   4  17   5    10051.87     9406.95    790.78 o 
   5  17   5        7.08        0.00    532.53 o 
 -12  18   5       42.38      953.87    524.65 o 
 -11  18   5     2460.77     1596.46    559.68 o 
 -10  18   5      606.65      773.82    532.34 o 
  -9  18   5    12769.21    12003.16    859.79 o 
  -8  18   5        5.22      437.74    468.55 o 
  -7  18   5      416.83      120.19    435.70 o 
  -6  18   5     1887.10     1807.45    520.67 o 
  -5  18   5     3638.70     4095.63    528.62 o 
  -4  18   5        7.98        0.00    422.49 o 
  -3  18   5     3124.78     3632.24    548.00 o 
  -2  18   5    11510.29    11769.08    585.72 o 
  -1  18   5      889.96     1196.09    344.21 o 
   0  18   5      307.18       90.37    315.99 o 
   1  18   5       22.76       91.26    418.25 o 
   2  18   5    12540.17    13072.71    785.14 o 
   3  18   5        6.88      694.79    437.71 o 
   4  18   5      183.18        0.00    517.59 o 
 -11  19   5    10869.90    10792.08    757.04 o 
 -10  19   5     1112.00     1214.23    530.44 o 
  -9  19   5     2534.33     2441.48    638.74 o 
  -8  19   5     1677.01     2851.22    600.68 o 
  -7  19   5     5343.62     5124.25    953.70 o 
  -6  19   5      226.80      339.62    573.84 o 
  -5  19   5      619.42       74.78    471.47 o 
  -4  19   5    14736.17    14019.30    707.67 o 
  -3  19   5      134.66      465.00    436.63 o 
  -2  19   5      224.84      739.53    819.53 o 
  -1  19   5     2675.48     2346.37    409.48 o 
   0  19   5     7193.24     7734.04    553.81 o 
   1  19   5     1339.65      753.12    477.98 o 
   2  19   5        8.47        0.00    420.64 o 
   3  19   5      268.00      755.46    450.45 o 
 -10  20   5      278.29      642.10    608.98 o 
  -9  20   5     8196.45     8778.01    917.41 o 
  -8  20   5       71.64       55.11    539.29 o 
  -7  20   5       48.21      225.74    540.41 o 
  -6  20   5     3075.71     2991.71    616.77 o 
  -5  20   5     5083.09     3938.78   1066.68 o 
  -4  20   5        2.04       75.19    478.98 o 
  -3  20   5      889.91      483.64    696.64 o 
  -2  20   5     4119.34     4626.36    478.26 o 
  -1  20   5       36.93        0.00    395.09 o 
   0  20   5      252.41      275.93    503.37 o 
   1  20   5       72.74        0.00    506.09 o 
   2  20   5    15560.30    16039.79    925.32 o 
  -8  21   5     2742.47     2092.01    621.70 o 
  -7  21   5     1461.49     3464.24    649.32 o 
  -6  21   5        0.66      330.65    516.82 o 
  -5  21   5     3303.64     2244.18    586.00 o 
  -4  21   5     3213.31     2627.86    556.95 o 
  -3  21   5      266.51      634.66    606.61 o 
  -2  21   5      116.80       70.90    462.22 o 
  -1  21   5      802.77      971.48    552.16 o 
   0  21   5     8208.37     8617.66    695.33 o 
  -6  22   5     2168.96     2230.20    730.04 o 
  -5  22   5     3633.84     3283.14    774.25 o 
  -4  22   5       67.52      223.33    523.30 o 
  -3  22   5        7.86        0.00    518.19 o 
   0 -23   6     3169.35     4201.32    601.00 o 
   1 -23   6      486.88      399.85    532.12 o 
   2 -23   6        0.43      488.54    484.95 o 
   3 -23   6      233.40      552.33    514.31 o 
   4 -23   6     8594.49     8571.22    703.53 o 
   5 -23   6      856.55     1341.88    659.05 o 
   6 -23   6       34.28        0.00    718.06 o 
   7 -23   6       12.26        0.00    512.12 o 
   8 -23   6     7122.36     6548.54    733.10 o 
  -2 -22   6     2478.37     5387.17   1447.45 o 
  -1 -22   6     6180.87     6810.61   1046.90 o 
   0 -22   6        1.25        0.00    533.00 o 
   1 -22   6     2587.38     1409.01    492.99 o 
   2 -22   6     4548.79     4727.75    573.54 o 
   3 -22   6     2090.19     2252.05    806.19 o 
   4 -22   6      273.65      169.24    482.12 o 
   5 -22   6       23.62       60.48    524.29 o 
   6 -22   6     7591.56     7896.02    689.64 o 
   7 -22   6       54.21        0.00    576.69 o 
   8 -22   6      204.99       42.56    540.41 o 
   9 -22   6     4805.71     6370.06    732.20 o 
  -3 -21   6     6014.98     7177.66    818.97 o 
  -2 -21   6        3.66      547.17    588.47 o 
  -1 -21   6     4624.17     6059.76    753.98 o 
   0 -21   6     7200.63     7025.58    576.35 o 
   1 -21   6      580.25      591.46    406.37 o 
   2 -21   6       20.48      166.30    356.32 o 
   3 -21   6      780.39     1175.90    604.07 o 
   4 -21   6    16147.28    17186.56    775.35 o 
   5 -21   6      701.97      990.18    476.71 o 
   6 -21   6     1752.00     1713.98    540.16 o 
   7 -21   6      135.37        0.00    528.13 o 
   8 -21   6     7274.32     7055.49    731.63 o 
   9 -21   6        2.14        0.00    556.07 o 
  10 -21   6       37.46        0.00    677.79 o 
  -4 -20   6      456.03      448.60    641.98 o 
  -3 -20   6      573.72     1004.31    558.77 o 
  -2 -20   6     3577.08     3942.89    847.04 o 
  -1 -20   6     9323.70     9198.94    585.15 o 
   0 -20   6      746.98        0.00    508.88 o 
   1 -20   6      896.65      651.78    318.16 o 
   2 -20   6    16143.69    15327.02    584.21 o 
   3 -20   6     1305.23     1930.38    364.44 o 
   4 -20   6      531.78      224.87    311.50 o 
   5 -20   6      417.93        0.00    385.42 o 
   6 -20   6    11789.56    10523.40    729.21 o 
   7 -20   6       45.95      177.54    656.84 o 
   8 -20   6     1076.29     1411.80    540.39 o 
   9 -20   6     4991.14     5406.95    967.22 o 
  10 -20   6     6396.42     6463.23    593.53 o 
  11 -20   6     1404.35     1453.89    547.33 o 
  -5 -19   6     1632.74      783.25    599.54 o 
  -4 -19   6     4532.13     4699.21    679.31 o 
  -3 -19   6     6523.56     6661.49    728.82 o 
  -2 -19   6       29.76      489.38    571.82 o 
  -1 -19   6     3113.39     3763.09    446.64 o 
   0 -19   6     9159.13     8509.87    487.67 o 
   1 -19   6     1520.87     1917.38    318.30 o 
   2 -19   6      645.06      855.35    283.81 o 
   3 -19   6       60.43        0.00    251.85 o 
   4 -19   6    11306.01    11149.14    450.06 o 
   5 -19   6      536.56      440.02    322.23 o 
   6 -19   6     3911.80     4785.00    571.03 o 
   7 -19   6     1797.47     1729.77    389.66 o 
   8 -19   6     8915.68     8173.78    582.85 o 
   9 -19   6       11.59        0.00    431.36 o 
  10 -19   6      681.71        0.00    463.47 o 
  11 -19   6     2676.58     2393.33    541.51 o 
  12 -19   6     5058.90     3901.46    980.35 o 
  -6 -18   6     1842.06     2863.81    535.43 o 
  -5 -18   6     7627.39     8305.82    769.93 o 
  -4 -18   6      252.07        0.00    560.66 o 
  -3 -18   6     4042.07     4944.43    953.11 o 
  -2 -18   6     3574.24     3765.55    422.52 o 
  -1 -18   6    12837.00    12581.27    455.13 o 
   0 -18   6      291.43      327.86    274.80 o 
   1 -18   6      177.95      159.54    272.70 o 
   2 -18   6    20498.08    19273.81    532.08 o 
   3 -18   6      111.86      640.88    250.09 o 
   4 -18   6     1708.62     1466.73    273.46 o 
   5 -18   6      275.98      696.01    252.45 o 
   6 -18   6    13912.34    14062.18    680.76 o 
   7 -18   6      146.49        0.00    367.25 o 
   8 -18   6      441.73     1680.63    443.59 o 
   9 -18   6     1107.08      185.99    400.41 o 
  10 -18   6     8882.26     7794.86    633.12 o 
  11 -18   6     1124.07     1878.57    539.54 o 
  12 -18   6      330.89      508.54    462.04 o 
  13 -18   6     4524.57     3938.95    548.29 o 
  -7 -17   6     9371.35     8969.29    631.73 o 
  -6 -17   6      154.19        0.00    407.36 o 
  -5 -17   6     7571.04     7697.31    699.91 o 
  -4 -17   6     4252.71     3472.70    621.73 o 
  -3 -17   6    13883.89    14219.04    823.52 o 
  -2 -17   6       36.29        0.00    314.33 o 
  -1 -17   6     2521.20     2504.58    437.01 o 
   0 -17   6    14312.29    14530.37    675.63 o 
   1 -17   6     1890.92     2504.05    268.05 o 
   2 -17   6       59.23       68.68    239.54 o 
   3 -17   6      332.43      427.31    235.64 o 
   4 -17   6    28354.76    27986.51    645.22 o 
   5 -17   6     1793.54     1629.60    248.27 o 
   6 -17   6      718.11      518.61    309.73 o 
   7 -17   6      113.14      149.10    309.28 o 
   8 -17   6     8687.07     8980.31    550.16 o 
   9 -17   6      124.88       92.06    397.30 o 
  10 -17   6       65.92     1296.16    521.86 o 
  11 -17   6     3401.01     2829.04    494.75 o 
  12 -17   6     3635.68     3445.97    501.45 o 
  13 -17   6     1183.40      548.73    465.45 o 
  -8 -16   6      511.64       73.14    485.77 o 
  -7 -16   6     1115.10      670.06    433.84 o 
  -6 -16   6     4808.83     3283.88    559.54 o 
  -5 -16   6    16924.79    16884.32    891.48 o 
  -4 -16   6      844.03      924.44    536.70 o 
  -3 -16   6     3194.34     3300.85   1135.49 o 
  -2 -16   6     5158.32     5983.98    291.53 o 
  -1 -16   6     6898.95     7191.34    484.27 o 
   0 -16   6     2491.27     2592.86    302.87 o 
   1 -16   6       73.32        0.00    228.47 o 
   2 -16   6    27447.36    26111.66    574.99 o 
   3 -16   6     7234.76     7306.20    319.51 o 
   4 -16   6      491.47      487.13    260.65 o 
   5 -16   6     1752.77     1984.56    312.94 o 
   6 -16   6     7820.93     7586.30    508.30 o 
   7 -16   6      958.45     1025.22    204.84 o 
   8 -16   6       43.57       92.93    298.09 o 
   9 -16   6      461.26      215.87    357.00 o 
  10 -16   6    14945.62    14978.16    662.82 o 
  11 -16   6     1662.06     2188.22    358.39 o 
  12 -16   6     2163.39     2720.11    473.12 o 
  13 -16   6     5950.27     5361.97    528.29 o 
  -9 -15   6      508.74        0.00    376.68 o 
  -8 -15   6      659.76       78.37    498.81 o 
  -7 -15   6    14516.02    13715.16    698.15 o 
  -6 -15   6       54.66        0.00   1015.69 o 
  -5 -15   6     3807.79     3930.37    546.03 o 
  -4 -15   6     9671.46     9896.05    720.48 o 
  -3 -15   6    13620.06    13232.32    473.28 o 
  -2 -15   6      214.04      580.43    210.54 o 
  -1 -15   6      100.50      356.19    256.29 o 
   0 -15   6    25128.47    23191.86    493.10 o 
   1 -15   6       58.13      642.99    216.26 o 
   2 -15   6       63.16        0.00    191.19 o 
   3 -15   6     7338.78     7490.91    306.96 o 
   4 -15   6    14516.47    14005.52    374.43 o 
   5 -15   6     2197.69     2107.14    270.78 o 
   6 -15   6      147.75        0.00    285.51 o 
   7 -15   6     1506.27     1754.08    328.01 o 
   8 -15   6    24157.19    22247.79    626.75 o 
   9 -15   6     3498.43     4789.45    516.45 o 
  10 -15   6      918.38      195.36    332.49 o 
  11 -15   6     3927.69     4069.31    358.31 o 
  12 -15   6     5241.44     4990.48    619.07 o 
  13 -15   6      940.23     1408.29    438.34 o 
  14 -15   6      176.85        0.00    513.17 o 
  -9 -14   6     4143.91     2729.62    397.50 o 
  -8 -14   6      619.09      291.01    361.84 o 
  -7 -14   6      256.54        0.00    360.08 o 
  -6 -14   6    12709.24    13611.47    749.96 o 
  -5 -14   6    22253.18    21993.45    971.94 o 
  -4 -14   6     2938.56     3155.53    486.49 o 
  -3 -14   6      903.15      869.67    189.82 o 
  -2 -14   6    11997.29    12150.10    354.50 o 
  -1 -14   6    14107.11    14082.46    349.75 o 
   0 -14   6     7344.59     7518.66    285.27 o 
   1 -14   6    10582.94    10746.65    336.61 o 
   2 -14   6    12390.63    13104.05    393.26 o 
   3 -14   6     2412.04     2737.47    355.40 o 
   4 -14   6     5395.43     4965.92    241.54 o 
   5 -14   6     1766.98     2182.71    275.41 o 
   6 -14   6    19748.69    18196.67    514.42 o 
   7 -14   6      922.64     1291.79    252.86 o 
   8 -14   6       73.12      195.40    260.32 o 
   9 -14   6     6349.79     6447.47    558.02 o 
  10 -14   6    15044.09    14625.24    457.69 o 
  11 -14   6     6378.84     7052.23    375.60 o 
  12 -14   6     2024.40     2510.51    398.63 o 
  13 -14   6     8635.34     8427.87    584.67 o 
  14 -14   6     2185.57     1984.43    507.23 o 
 -10 -13   6        1.31        0.00    291.72 o 
  -9 -13   6       48.71        0.00    306.77 o 
  -8 -13   6     6091.29     6533.08    433.73 o 
  -7 -13   6    25298.24    25066.73    798.90 o 
  -6 -13   6      103.06      130.43    307.72 o 
  -5 -13   6      683.25      695.39    301.86 o 
  -4 -13   6    10950.10    12196.72    670.00 o 
  -3 -13   6     6024.43     6618.36    280.94 o 
  -2 -13   6       84.04      186.79    169.17 o 
  -1 -13   6      132.61      299.92    161.70 o 
   0 -13   6    28394.44    28957.22    508.17 o 
   1 -13   6      703.00     1229.32    194.26 o 
   2 -13   6      272.22      271.92    171.95 o 
   3 -13   6       18.94        0.00    139.32 o 
   4 -13   6    26830.52    26712.97    565.54 o 
   5 -13   6      127.74      298.20    208.36 o 
   6 -13   6     3392.59     4015.61    302.20 o 
   7 -13   6     5700.21     5580.58    353.95 o 
   8 -13   6    15166.19    15731.34    474.87 o 
   9 -13   6     7914.35     9229.56    428.28 o 
  10 -13   6     5751.22     5892.18    312.46 o 
  11 -13   6     3427.02     3628.52    298.36 o 
  12 -13   6     4222.20     4856.22    368.10 o 
  13 -13   6     2912.13     2331.45    423.25 o 
  14 -13   6      139.99        0.00    426.28 o 
 -10 -12   6      871.97      696.98    289.17 o 
  -9 -12   6     9412.11     8738.62    397.91 o 
  -8 -12   6      297.32       43.43    282.60 o 
  -7 -12   6       43.77      194.35    293.82 o 
  -6 -12   6     9134.74    10181.35    427.66 o 
  -5 -12   6    11522.86    12391.51    435.97 o 
  -4 -12   6     4325.29     4061.11    302.57 o 
  -3 -12   6     1485.12     1499.81    161.56 o 
  -2 -12   6    28194.98    28008.85    494.99 o 
  -1 -12   6     6184.16     6913.80    240.63 o 
   0 -12   6     8664.22     8794.24    260.09 o 
   1 -12   6     4675.78     4676.29    227.50 o 
   2 -12   6    26865.15    26076.36    517.42 o 
   3 -12   6      680.25      861.03    189.91 o 
   4 -12   6    19194.80    19166.29    456.79 o 
   5 -12   6     3485.97     3646.34    275.66 o 
   6 -12   6    28750.57    28917.18    622.89 o 
   7 -12   6     6849.28     7889.83    343.53 o 
   8 -12   6      461.52      691.47    263.80 o 
   9 -12   6     6556.93     6782.24    311.59 o 
  10 -12   6    19273.24    18356.32    480.17 o 
  11 -12   6    17065.90    17270.33    483.09 o 
  12 -12   6      674.14     1025.94    275.52 o 
  13 -12   6     5302.24     5047.86    418.38 o 
  14 -12   6     1033.73      636.00    394.07 o 
 -11 -11   6     8072.09     9609.86    845.64 o 
 -10 -11   6      435.82      200.45    299.47 o 
  -9 -11   6       62.27        0.00    234.07 o 
  -8 -11   6     9881.48    10687.55    423.37 o 
  -7 -11   6    17564.10    17256.91    493.14 o 
  -6 -11   6     2727.83     2618.74    277.08 o 
  -5 -11   6      704.77      602.20    227.51 o 
  -4 -11   6     4864.06     5386.47    304.72 o 
  -3 -11   6     6323.15     6290.20    214.97 o 
  -2 -11   6      636.50      585.10    133.62 o 
  -1 -11   6      683.23      791.57    151.85 o 
   0 -11   6    31001.72    29535.88    458.71 o 
   1 -11   6      588.07      848.87    164.33 o 
   2 -11   6     4990.71     5012.68    250.65 o 
   3 -11   6       18.59      248.30    140.59 o 
   4 -11   6    58923.43    56948.00    902.41 o 
   5 -11   6     1015.36     1438.64    255.25 o 
   6 -11   6     9325.63     9416.95    385.16 o 
   7 -11   6     6452.68     7422.35    323.78 o 
   8 -11   6     3326.70     3389.56    243.71 o 
   9 -11   6    17857.48    16475.39    456.49 o 
  10 -11   6      951.11     1352.90    235.26 o 
  11 -11   6     6878.21     6526.46    406.89 o 
  12 -11   6     1252.63     1060.36    268.83 o 
  13 -11   6     2718.28     2922.16    368.48 o 
  14 -11   6       55.58        0.00    420.45 o 
  15 -11   6     6243.09     5498.59    643.66 o 
 -11 -10   6       97.62      999.62    602.51 o 
 -10 -10   6     4059.38     4148.79    417.69 o 
  -9 -10   6     5375.29     5129.08    345.65 o 
  -8 -10   6      459.06       91.47    206.49 o 
  -7 -10   6      135.19        0.00    192.99 o 
  -6 -10   6     5190.23     5774.40    260.06 o 
  -5 -10   6     6819.72     6775.11    287.56 o 
  -4 -10   6     5861.26     5919.70    268.24 o 
  -3 -10   6     1388.27     1721.57    151.38 o 
  -2 -10   6    24084.38    22958.87    364.59 o 
  -1 -10   6     1501.39     1828.70    149.60 o 
   0 -10   6     3753.08     4206.30    179.79 o 
   1 -10   6     1057.01     1153.93    159.52 o 
   2 -10   6    18845.98    16826.45    360.47 o 
   3 -10   6       54.15       51.53    152.91 o 
   4 -10   6     2135.41     2253.73    216.97 o 
   5 -10   6     1037.63      481.48    158.46 o 
   6 -10   6    17993.78    16469.96    501.72 o 
   7 -10   6    17516.53    17344.58    479.40 o 
   8 -10   6     2449.19     3246.61    313.02 o 
   9 -10   6     2956.79     3035.05    239.77 o 
  10 -10   6    13393.87    13492.07    433.18 o 
  11 -10   6     8009.62     9068.42    352.41 o 
  12 -10   6      341.70      771.31    344.96 o 
  13 -10   6     3487.47     4467.51    352.22 o 
  14 -10   6      839.09      876.13    462.69 o 
  15 -10   6     6782.81     7356.87    782.92 o 
 -12  -9   6     1361.73      906.42    503.24 o 
 -11  -9   6     5149.86     4876.52    693.56 o 
 -10  -9   6     1205.21     1368.70    295.97 o 
  -9  -9   6      119.89      133.38    220.42 o 
  -8  -9   6     5880.09     6095.26    279.87 o 
  -7  -9   6    18100.22    17263.94    452.02 o 
  -6  -9   6    10129.15     9971.92    303.70 o 
  -5  -9   6      230.31      276.54    169.71 o 
  -4  -9   6    11315.33    11386.34    338.51 o 
  -3  -9   6     7669.38     7176.43    211.61 o 
  -2  -9   6      760.73      811.72    121.14 o 
  -1  -9   6      139.37        0.00    121.35 o 
   0  -9   6    54639.09    51310.68    636.60 o 
   1  -9   6       22.52      219.94    138.69 o 
   2  -9   6     5797.53     5613.29    258.85 o 
   3  -9   6     3121.83     3614.40    194.58 o 
   4  -9   6    38241.80    34162.91    616.09 o 
   5  -9   6     4153.32     4511.21    315.45 o 
   6  -9   6      959.37     1017.00    188.80 o 
   7  -9   6      486.28      714.34    171.33 o 
   8  -9   6     9552.50    10194.96    332.63 o 
   9  -9   6     8011.56     8390.29    300.92 o 
  10  -9   6     2466.63     2925.57    273.54 o 
  11  -9   6     7326.90     8730.86    502.11 o 
  12  -9   6      126.22        0.00    268.78 o 
  13  -9   6     4677.18     4941.83    344.12 o 
  14  -9   6      461.81      814.24    423.62 o 
  15  -9   6     8654.99     9288.09    621.48 o 
 -12  -8   6      901.80      751.81    594.47 o 
 -11  -8   6        9.76        0.00    616.00 o 
 -10  -8   6     7514.29     7541.57    361.89 o 
  -9  -8   6     9705.01     8105.02    370.49 o 
  -8  -8   6     1095.39     1035.30    219.18 o 
  -7  -8   6     1196.60     1145.31    234.80 o 
  -6  -8   6    17546.97    17000.83    377.03 o 
  -5  -8   6    12326.41    11772.12    374.75 o 
  -4  -8   6    11438.17    10971.63    332.48 o 
  -3  -8   6       11.17       74.49    103.98 o 
  -2  -8   6    25441.14    25512.40    369.66 o 
  -1  -8   6    17791.23    18555.22    309.13 o 
   0  -8   6     7761.01     8147.98    251.91 o 
   1  -8   6     1749.86     1981.19    146.69 o 
   2  -8   6    19740.48    19150.65    356.16 o 
   3  -8   6      284.23       14.59    115.93 o 
   4  -8   6     5646.05     5707.70    222.02 o 
   5  -8   6      354.52      710.48    197.41 o 
   6  -8   6    28856.46    26954.66    541.23 o 
   7  -8   6    55136.54    51880.30    800.57 o 
   8  -8   6     1206.83     1669.38    217.38 o 
   9  -8   6     2043.66     2376.28    209.88 o 
  10  -8   6     6285.97     5654.38    326.39 o 
  11  -8   6    17924.20    17328.39    476.95 o 
  12  -8   6       51.18      117.06    264.52 o 
  13  -8   6     7093.12     8418.81    433.77 o 
  14  -8   6      565.80      638.11    335.46 o 
  15  -8   6     6976.45     7245.70    557.57 o 
 -13  -7   6       44.14        0.00    745.46 o 
 -12  -7   6     1710.48     1569.19    279.72 o 
 -11  -7   6     7883.14     7048.74    373.62 o 
 -10  -7   6     1880.77     2140.14    409.67 o 
  -9  -7   6       10.76        0.00    172.37 o 
  -8  -7   6    14610.34    14867.24    399.82 o 
  -7  -7   6    19060.96    19385.75    448.17 o 
  -6  -7   6     4734.01     5464.48    310.82 o 
  -5  -7   6      262.03      141.82    137.95 o 
  -4  -7   6    49368.38    49549.29    785.81 o 
  -3  -7   6    16032.16    14314.12    273.26 o 
  -2  -7   6      190.61      447.86    106.36 o 
  -1  -7   6      420.01      734.23    131.56 o 
   0  -7   6    37658.44    34953.56    455.52 o 
   1  -7   6     2169.99     2082.94    139.12 o 
   2  -7   6     4711.58     5459.77    195.17 o 
   3  -7   6     8011.30     7509.13    226.55 o 
   4  -7   6    19709.68    19592.01    421.12 o 
   5  -7   6    47819.62    46029.41    637.65 o 
   6  -7   6      562.17     1273.46    135.76 o 
   7  -7   6     2096.83     2064.08    165.57 o 
   8  -7   6    13320.00    12987.47    314.25 o 
   9  -7   6     5504.40     5856.59    283.82 o 
  10  -7   6     8946.14     9080.20    304.02 o 
  11  -7   6     3781.45     4212.14    309.89 o 
  12  -7   6       61.09      118.66    231.58 o 
  13  -7   6    11174.65    11527.85    532.72 o 
  14  -7   6      910.50     1076.23    371.19 o 
  15  -7   6     7031.31     8656.55    458.43 o 
 -13  -6   6     7263.61     7566.64    776.36 o 
 -12  -6   6      907.28      860.74    315.65 o 
 -11  -6   6      808.83      517.24    258.90 o 
 -10  -6   6     8426.39     8016.95    457.81 o 
  -9  -6   6     8523.95     8179.12    310.81 o 
  -8  -6   6      699.06      717.69    187.23 o 
  -7  -6   6     2096.70     2436.97    215.90 o 
  -6  -6   6    41675.09    42836.91    700.50 o 
  -5  -6   6    14530.45    13102.89    313.65 o 
  -4  -6   6     8460.71     8055.90    243.52 o 
  -3  -6   6      649.26      669.43    110.89 o 
  -2  -6   6    69568.59    72676.29    900.30 o 
  -1  -6   6    12058.16    11933.69    221.78 o 
   0  -6   6    22754.63    21849.15    307.12 o 
   1  -6   6      339.13      240.59     87.45 o 
   2  -6   6    58288.49    57984.15    750.63 o 
   3  -6   6     2281.67     2466.68    135.66 o 
   4  -6   6     8571.37     8868.12    237.97 o 
   5  -6   6     4426.75     4628.89    190.13 o 
   6  -6   6    24340.56    24054.30    404.65 o 
   7  -6   6    28895.87    27919.93    456.27 o 
   8  -6   6      652.18      991.93    158.70 o 
   9  -6   6     5945.13     6619.09    294.12 o 
  10  -6   6     6752.69     7436.35    291.49 o 
  11  -6   6    16531.18    15368.90    419.00 o 
  12  -6   6       73.02      571.82    238.60 o 
  13  -6   6     5800.52     6232.73    370.57 o 
  14  -6   6        4.55      564.68    358.66 o 
  15  -6   6     7530.05     7868.12    506.79 o 
 -13  -5   6      228.44        0.00    300.19 o 
 -12  -5   6     2411.35     2500.62    439.74 o 
 -11  -5   6     6143.95     5904.33    359.86 o 
 -10  -5   6     3428.84     3138.58    273.25 o 
  -9  -5   6      810.45      619.42    204.16 o 
  -8  -5   6     7504.47     8142.47    463.62 o 
  -7  -5   6    21529.49    19621.42    410.14 o 
  -6  -5   6     5411.04     6009.49    216.55 o 
  -5  -5   6     4949.32     6018.79    216.20 o 
  -4  -5   6    25737.81    24516.49    454.70 o 
  -3  -5   6     5434.37     6575.02    168.35 o 
  -2  -5   6    29787.09    30391.50    394.07 o 
  -1  -5   6      665.46     1344.33    114.15 o 
   0  -5   6    47361.86    45374.68    527.31 o 
   1  -5   6     9305.59     8143.63    161.92 o 
   2  -5   6    13548.01    15619.66    243.49 o 
   3  -5   6    11891.81     9469.79    233.46 o 
   4  -5   6    55366.96    54859.61    702.90 o 
   5  -5   6    34672.94    32290.38    464.97 o 
   6  -5   6     2669.10     2639.75    153.74 o 
   7  -5   6     3723.19     4073.86    172.52 o 
   8  -5   6    27116.00    27133.21    425.90 o 
   9  -5   6    13370.57    12852.87    304.59 o 
  10  -5   6     3712.73     3827.47    248.04 o 
  11  -5   6     4721.38     5151.99    255.67 o 
  12  -5   6      456.46      445.60    268.42 o 
  13  -5   6    16842.02    17126.47    504.52 o 
  14  -5   6     1629.27     1723.52    378.46 o 
  15  -5   6     2267.83     2379.17    415.00 o 
 -14  -4   6      686.09      770.45    373.52 o 
 -13  -4   6     5317.17     5544.55    426.36 o 
 -12  -4   6      772.22      536.39    265.56 o 
 -11  -4   6      136.65      133.75    258.66 o 
 -10  -4   6    10662.50    10352.42    371.09 o 
  -9  -4   6     5346.10     5763.73    404.22 o 
  -8  -4   6      541.38      563.29    175.69 o 
  -7  -4   6     1592.11     1514.58    167.67 o 
  -6  -4   6    34187.37    33390.05    612.09 o 
  -5  -4   6     3826.64     4360.24    214.36 o 
  -4  -4   6     8427.24     7704.67    199.91 o 
  -3  -4   6     1641.98     1648.16    107.06 o 
  -2  -4   6    71709.19    72743.20    844.49 o 
  -1  -4   6    17714.34    17127.96    270.54 o 
   0  -4   6    41708.29    43221.28    484.66 o 
   1  -4   6      148.18      298.16    101.91 o 
   2  -4   6    58184.56    60333.07    727.54 o 
   3  -4   6     6420.57     7955.38    195.01 o 
   4  -4   6     4000.69     4209.77    202.16 o 
   5  -4   6     3535.93     4332.83    159.30 o 
   6  -4   6    26178.04    25567.78    365.10 o 
   7  -4   6    21959.98    21282.00    350.13 o 
   8  -4   6      111.81      456.99    138.10 o 
   9  -4   6    10734.22    11125.82    288.01 o 
  10  -4   6     5612.22     5286.86    236.21 o 
  11  -4   6    23034.35    23297.45    518.94 o 
  12  -4   6      180.70     1284.93    243.83 o 
  13  -4   6     4558.88     5476.91    421.98 o 
  14  -4   6      214.64     1186.64    355.66 o 
  15  -4   6     3606.45     3429.10    454.81 o 
 -14  -3   6     1063.47      706.74    457.66 o 
 -13  -3   6        5.07        0.00    313.84 o 
 -12  -3   6     5257.69     5720.24    381.38 o 
 -11  -3   6    20409.04    19471.16    578.02 o 
 -10  -3   6    10284.32     9777.29    506.17 o 
  -9  -3   6      480.82      551.19    181.24 o 
  -8  -3   6     4589.78     4822.23    222.39 o 
  -7  -3   6     9954.72     9892.38    284.46 o 
  -6  -3   6    21136.08    20780.45    539.66 o 
  -5  -3   6     1913.05     2050.48    175.80 o 
  -4  -3   6    44201.31    44898.74    559.99 o 
  -3  -3   6      232.21      242.02     87.91 o 
  -2  -3   6    58913.48    59199.59    692.75 o 
  -1  -3   6     1735.62     2427.18     98.81 o 
   0  -3   6     2697.77     4114.24    156.74 o 
   1  -3   6     4003.27     3342.38    158.31 o 
   2  -3   6     8538.08     8769.24    216.05 o 
   3  -3   6     1408.95     2064.11    123.19 o 
   4  -3   6    40780.73    37518.62    477.39 o 
   5  -3   6    18704.09    17369.97    311.60 o 
   6  -3   6    17185.51    18422.68    292.66 o 
   7  -3   6     5642.64     5495.11    189.55 o 
   8  -3   6     7175.51     6957.69    228.31 o 
   9  -3   6    27126.33    25765.59    461.47 o 
  10  -3   6     2040.17     2398.72    290.96 o 
  11  -3   6     4993.34     5477.98    253.88 o 
  12  -3   6       23.59      577.77    322.37 o 
  13  -3   6    19735.15    21098.64    728.20 o 
  14  -3   6     1181.85      939.53    394.40 o 
 -14  -2   6      475.67      707.47    370.08 o 
 -13  -2   6     8511.95     8131.11    497.61 o 
 -12  -2   6      601.20      479.97    332.22 o 
 -11  -2   6       25.79        2.87    271.67 o 
 -10  -2   6    23003.00    21751.39    566.35 o 
  -9  -2   6     3392.01     3472.28    215.92 o 
  -8  -2   6     6940.58     7625.84    285.79 o 
  -7  -2   6     6909.37     6990.27    253.52 o 
  -6  -2   6    43012.37    42412.61    701.91 o 
  -5  -2   6     4051.24     3748.48    149.17 o 
  -4  -2   6     5395.62     5269.62    149.82 o 
  -3  -2   6     7106.86     5928.16    170.77 o 
  -2  -2   6   109065.96   109469.79   1211.52 o 
  -1  -2   6     2043.51     2581.52    126.63 o 
   0  -2   6    37210.89    38543.21    543.94 o 
   1  -2   6    26585.89    23788.23    377.24 o 
   2  -2   6    51381.13    50728.32    581.94 o 
   3  -2   6    11383.35    12176.46    217.41 o 
   4  -2   6     4802.95     6626.49    174.46 o 
   5  -2   6      282.33      253.13    143.68 o 
   6  -2   6    26223.49    27160.89    432.18 o 
   7  -2   6    22738.96    21404.86    377.15 o 
   8  -2   6     3415.79     4041.89    189.12 o 
   9  -2   6     4925.70     5065.28    226.92 o 
  10  -2   6      502.42      852.71    176.51 o 
  11  -2   6    35859.51    35931.43    869.49 o 
  12  -2   6      385.63     1500.50    422.53 o 
  13  -2   6     3650.00     5068.23    439.22 o 
  14  -2   6       14.05        0.00    389.82 o 
 -14  -1   6      708.02     1249.29    390.84 o 
 -13  -1   6      212.25      628.85    355.45 o 
 -12  -1   6     7575.53     7803.07    470.10 o 
 -11  -1   6    17340.94    16720.17    628.23 o 
 -10  -1   6    12419.31    13036.45    471.23 o 
  -9  -1   6      426.35      639.84    191.14 o 
  -8  -1   6    13519.31    12958.02    373.57 o 
  -7  -1   6     5747.05     5550.85    315.42 o 
  -6  -1   6    17998.66    17085.49    317.04 o 
  -5  -1   6     2042.02     2443.87    135.11 o 
  -4  -1   6    47077.38    44802.54    583.44 o 
  -3  -1   6     1474.25     1366.33    113.62 o 
  -2  -1   6    12961.49    12221.34    211.89 o 
  -1  -1   6     7942.35     8491.17    168.13 o 
   0  -1   6   126700.37   128249.58   1474.24 o 
   1  -1   6    15393.79    14680.78    240.94 o 
   2  -1   6     4441.54     4546.57    143.88 o 
   3  -1   6      537.99      844.17    117.54 o 
   4  -1   6    33907.41    37183.77    491.73 o 
   5  -1   6    35113.05    35423.82    510.93 o 
   6  -1   6    33733.61    31816.79    502.37 o 
   7  -1   6     1847.09     2035.30    154.92 o 
   8  -1   6     1111.90     1221.01    191.05 o 
   9  -1   6    25432.47    23999.94    422.50 o 
  10  -1   6      361.15      287.71    209.21 o 
  11  -1   6     3156.73     3499.01    360.89 o 
  12  -1   6     1004.78     1000.75    354.55 o 
  13  -1   6    13238.96    13258.25    635.09 o 
  14  -1   6       14.33      634.26    425.21 o 
 -14   0   6     4560.07     4284.18    467.36 o 
 -13   0   6     8590.04     8477.28    567.29 o 
 -12   0   6     3138.39     3435.03    397.50 o 
 -11   0   6        2.60        0.00    290.96 o 
 -10   0   6    20101.89    20457.92    539.41 o 
  -9   0   6     1014.18      670.89    202.19 o 
  -8   0   6    20087.68    18723.67    459.00 o 
  -7   0   6     5149.95     5344.08    210.85 o 
  -6   0   6    29943.91    27675.96    440.15 o 
  -5   0   6     3540.03     3440.77    167.81 o 
  -4   0   6      793.79     1174.57    114.43 o 
  -3   0   6      336.06      518.39    113.51 o 
  -2   0   6    60573.97    57919.20    691.13 o 
  -1   0   6      734.06      835.99    115.40 o 
   0   0   6    27514.34    26164.24    418.81 o 
   1   0   6    10050.65    11123.90    223.21 o 
   2   0   6     4839.22     6290.91    290.22 o 
   3   0   6    36714.27    36315.62    487.55 o 
   4   0   6    28869.53    28624.47    430.03 o 
   5   0   6      849.55     1318.04    153.03 o 
   6   0   6     4876.93     4817.54    183.37 o 
   7   0   6    20256.72    19813.36    355.78 o 
   8   0   6      404.49      272.05    145.81 o 
   9   0   6     3448.00     3876.86    253.54 o 
  10   0   6     1880.24     2362.13    278.69 o 
  11   0   6    34271.37    33452.76    935.18 o 
  12   0   6       68.58      511.36    367.28 o 
  13   0   6     3049.37     2965.46    448.69 o 
  14   0   6      202.68      238.75    420.33 o 
 -15   1   6     4945.11     4762.96    517.66 o 
 -14   1   6     1351.80     1762.38    438.22 o 
 -13   1   6       77.54      123.76    352.31 o 
 -12   1   6     6278.68     6057.23    450.14 o 
 -11   1   6     8152.57     9406.33    500.81 o 
 -10   1   6    15222.14    15911.10    480.90 o 
  -9   1   6       80.68      429.85    191.52 o 
  -8   1   6    12254.68    12070.56    337.62 o 
  -7   1   6     9142.80     8487.33    250.34 o 
  -6   1   6    12744.31    12345.23    290.09 o 
  -5   1   6     7380.47     7170.70    202.59 o 
  -4   1   6    10246.79    10285.65    246.25 o 
  -3   1   6     1637.74     2125.33    126.35 o 
  -2   1   6     1681.39     2159.58    123.11 o 
  -1   1   6      240.37      295.48     89.83 o 
   0   1   6    30600.71    31906.24    514.63 o 
   1   1   6    41350.34    38818.30    512.26 o 
   2   1   6    22347.56    23401.92    362.27 o 
   3   1   6      613.27      262.35    116.85 o 
   4   1   6    32888.63    32367.24    469.29 o 
   5   1   6    26547.49    25358.72    424.21 o 
   6   1   6     9565.88     9091.85    230.34 o 
   7   1   6      182.28        0.00    126.46 o 
   8   1   6       60.96        0.00    179.03 o 
   9   1   6    16651.45    15190.90    463.97 o 
  10   1   6     1309.20     1415.56    341.09 o 
  11   1   6     3917.49     3073.25    399.36 o 
  12   1   6      699.56     1038.05    387.81 o 
  13   1   6    10994.54    11308.80    603.73 o 
  14   1   6       12.42      217.70    411.35 o 
 -15   2   6      371.75        0.00    377.94 o 
 -14   2   6     5762.68     6803.54    542.40 o 
 -13   2   6     8210.78     7623.59    512.25 o 
 -12   2   6     4629.85     4349.38    484.36 o 
 -11   2   6       47.59        0.00    249.94 o 
 -10   2   6    13480.06    13731.90    469.21 o 
  -9   2   6      378.05      428.50    152.52 o 
  -8   2   6     2664.27     2816.65    181.60 o 
  -7   2   6     1204.27     1513.24    166.35 o 
  -6   2   6    27586.22    27171.98    429.85 o 
  -5   2   6     2166.12     2076.40    197.61 o 
  -4   2   6    30489.62    32815.02    455.43 o 
  -3   2   6      132.22        0.00    117.59 o 
  -2   2   6    29108.96    30353.10    436.90 o 
  -1   2   6     3201.04     2677.50    180.80 o 
   0   2   6     8331.75     7875.22    231.46 o 
   1   2   6      110.64      252.71    125.85 o 
   2   2   6    22793.18    22927.45    361.58 o 
   3   2   6    17643.79    17521.81    312.01 o 
   4   2   6     6490.38     6280.77    203.82 o 
   5   2   6      944.07     1169.47    132.20 o 
   6   2   6     4289.74     4305.35    219.05 o 
   7   2   6    33815.34    32453.59    619.75 o 
   8   2   6     2685.20     2947.37    292.10 o 
   9   2   6     1156.28     1174.12    317.76 o 
  10   2   6     1923.65     1965.25    338.65 o 
  11   2   6    21153.36    20860.58    720.53 o 
  12   2   6        0.20      483.00    346.91 o 
  13   2   6     3357.37     4074.57    539.06 o 
 -15   3   6     3887.93     4561.73    532.52 o 
 -14   3   6     2183.67     2220.56    455.70 o 
 -13   3   6      109.28      246.31    383.62 o 
 -12   3   6     4892.64     4796.32    458.79 o 
 -11   3   6     8326.56     8745.11    356.83 o 
 -10   3   6    19419.38    19423.20    441.59 o 
  -9   3   6      772.68     1255.87    184.09 o 
  -8   3   6    27400.20    28323.09    496.38 o 
  -7   3   6       27.05        0.00    139.96 o 
  -6   3   6    10672.92    11175.72    253.25 o 
  -5   3   6        0.94       94.07    130.24 o 
  -4   3   6    20582.32    22664.50    403.72 o 
  -3   3   6     4053.38     3781.65    168.27 o 
  -2   3   6    33470.44    31863.83    485.62 o 
  -1   3   6    14268.17    14174.29    334.63 o 
   0   3   6    32739.34    30444.36    494.03 o 
   1   3   6    54219.98    51141.78    686.33 o 
   2   3   6    22904.99    26467.14    477.64 o 
   3   3   6       45.12      458.86    132.81 o 
   4   3   6    11019.04    10766.31    260.65 o 
   5   3   6    18845.04    18374.73    361.75 o 
   6   3   6     3264.52     3803.87    171.00 o 
   7   3   6       62.63       33.68    207.57 o 
   8   3   6      137.92      191.40    219.86 o 
   9   3   6    20079.33    20038.72    625.69 o 
  10   3   6     2353.41     2188.30    357.33 o 
  11   3   6     2408.97     2179.76    382.03 o 
  12   3   6       26.67      176.67    367.14 o 
  13   3   6    10892.84    10711.07    594.86 o 
 -15   4   6      818.35     1400.91    475.13 o 
 -14   4   6     4537.61     4033.56    411.77 o 
 -13   4   6     3992.55     4141.92    469.19 o 
 -12   4   6     8326.03     6858.19    333.45 o 
 -11   4   6      183.33      269.02    193.19 o 
 -10   4   6     6857.13     7188.15    371.68 o 
  -9   4   6      334.61      613.82    155.57 o 
  -8   4   6     3378.60     3761.81    197.20 o 
  -7   4   6       36.12      384.30    147.77 o 
  -6   4   6    40115.99    37837.86    632.84 o 
  -5   4   6      157.37        0.00    171.08 o 
  -4   4   6    30926.12    29828.73    466.76 o 
  -3   4   6        2.33       64.79    145.57 o 
  -2   4   6    44088.10    41664.40    625.69 o 
  -1   4   6      572.04      888.57    166.34 o 
   0   4   6     4923.53     5699.91    234.07 o 
   1   4   6     3777.19     3703.52    184.52 o 
   2   4   6     3282.69     3757.75    198.15 o 
   3   4   6    15654.25    15815.06    307.59 o 
   4   4   6      422.10      244.70    123.39 o 
   5   4   6      253.69      229.11    106.10 o 
   6   4   6     1484.91     1415.42    200.39 o 
   7   4   6    36544.49    35345.95    732.35 o 
   8   4   6     1368.63     1438.98    259.87 o 
   9   4   6      553.33      597.25    272.25 o 
  10   4   6     2191.96     1716.54    351.69 o 
  11   4   6    17861.64    17356.32    661.12 o 
  12   4   6       24.20      171.48    370.43 o 
  13   4   6      915.79     1132.29    396.31 o 
 -15   5   6     3152.09     4745.12    615.86 o 
 -14   5   6     2919.00     3626.39    437.47 o 
 -13   5   6      384.25      542.55    300.40 o 
 -12   5   6     4447.61     4097.54    342.99 o 
 -11   5   6     5066.98     5289.39    287.48 o 
 -10   5   6    22335.15    20645.46    450.13 o 
  -9   5   6       55.19      146.57    176.11 o 
  -8   5   6    32731.50    32301.16    531.31 o 
  -7   5   6      769.55      760.73    162.06 o 
  -6   5   6    18990.12    17743.70    408.79 o 
  -5   5   6     1517.89     1578.47    207.23 o 
  -4   5   6    49616.26    47866.07    705.16 o 
  -3   5   6     1495.23     1240.76    190.08 o 
  -2   5   6    41258.57    43539.23    725.79 o 
  -1   5   6     3369.81     3662.27    213.20 o 
   0   5   6    15807.23    16090.39    376.70 o 
   1   5   6    39638.72    39816.57    655.52 o 
   2   5   6    15638.64    17111.05    343.99 o 
   3   5   6      406.27      402.80    117.18 o 
   4   5   6     1633.69     1236.79    139.90 o 
   5   5   6    23241.53    24202.34    447.52 o 
   6   5   6      147.75      211.27    189.63 o 
   7   5   6     1526.40     1504.32    248.78 o 
   8   5   6      546.11      627.79    236.84 o 
   9   5   6    25855.71    26518.61    791.42 o 
  10   5   6      569.32      976.95    370.72 o 
  11   5   6      390.25      161.43    343.67 o 
  12   5   6     1694.46     1645.90    401.46 o 
 -15   6   6      332.09      413.36    423.54 o 
 -14   6   6     3231.82     2754.04    377.06 o 
 -13   6   6     1451.60     1197.30    344.13 o 
 -12   6   6     7690.90     8790.63    416.37 o 
 -11   6   6     2034.74     2363.58    280.22 o 
 -10   6   6     7246.79     7022.53    303.69 o 
  -9   6   6      894.11     1271.79    243.18 o 
  -8   6   6     4880.06     4773.43    275.89 o 
  -7   6   6     1232.13     1252.13    198.07 o 
  -6   6   6    42693.75    39325.95    837.31 o 
  -5   6   6     7847.00     8831.16    266.43 o 
  -4   6   6    13640.24    12571.00    375.88 o 
  -3   6   6      378.05      376.24    124.90 o 
  -2   6   6    15814.81    16579.90    508.14 o 
  -1   6   6     1819.46     2070.75    206.37 o 
   0   6   6      900.05      504.77    168.66 o 
   1   6   6       98.18      311.90    154.93 o 
   2   6   6     2536.81     2642.11    177.81 o 
   3   6   6     9198.12     8834.12    268.33 o 
   4   6   6     3046.11     3226.96    168.70 o 
   5   6   6      583.66      388.62    145.01 o 
   6   6   6       46.18      174.10    217.74 o 
   7   6   6    26492.07    24828.06    641.66 o 
   8   6   6        4.60       86.24    305.11 o 
   9   6   6      942.76     1243.68    338.68 o 
  10   6   6      198.05       64.02    343.44 o 
  11   6   6    15589.85    16007.10    661.19 o 
  12   6   6      228.49      135.78    355.65 o 
 -15   7   6     2064.01     1844.89    554.39 o 
 -14   7   6     4206.14     3811.85    407.82 o 
 -13   7   6     1860.71     1644.37    382.37 o 
 -12   7   6     6263.48     6250.21    352.13 o 
 -11   7   6     9875.18    11144.81    419.39 o 
 -10   7   6    21390.32    21231.42    490.80 o 
  -9   7   6     2039.13     2419.67    255.52 o 
  -8   7   6    17785.03    18030.22    451.51 o 
  -7   7   6      249.91      185.81    189.00 o 
  -6   7   6    31356.76    31429.85    627.11 o 
  -5   7   6        6.99      653.10    177.92 o 
  -4   7   6    18284.89    16753.36    405.08 o 
  -3   7   6     8212.80     8593.81    319.53 o 
  -2   7   6      418.60      578.17    207.36 o 
  -1   7   6     1541.30     2043.70    218.61 o 
   0   7   6     1567.33      958.02    173.03 o 
   1   7   6    36267.26    35103.27    573.98 o 
   2   7   6     5536.30     5529.41    325.29 o 
   3   7   6      633.93      387.06    114.82 o 
   4   7   6     4796.72     5047.00    208.78 o 
   5   7   6    21970.06    20823.72    458.43 o 
   6   7   6      183.30      177.96    253.19 o 
   7   7   6     4866.76     4940.02    365.26 o 
   8   7   6      806.90     1062.58    340.72 o 
   9   7   6    19039.82    18763.95    690.72 o 
  10   7   6      394.49      377.13    358.69 o 
  11   7   6       36.99        0.00    358.77 o 
  12   7   6     2087.11     1866.24    406.56 o 
 -15   8   6       19.47      620.69    409.16 o 
 -14   8   6     3704.46     3354.25    433.13 o 
 -13   8   6     1844.00     2417.80    369.84 o 
 -12   8   6    14533.30    15501.88    499.96 o 
 -11   8   6     2747.91     3126.00    308.62 o 
 -10   8   6    20116.59    19626.13    533.87 o 
  -9   8   6     1415.87     1614.97    257.88 o 
  -8   8   6     5052.81     5145.03    304.45 o 
  -7   8   6     1702.94     1794.54    249.27 o 
  -6   8   6    27838.73    26345.66    503.44 o 
  -5   8   6     2492.87     3065.53    234.00 o 
  -4   8   6    28735.58    27002.01    556.26 o 
  -3   8   6       20.44       76.13    140.88 o 
  -2   8   6     4047.01     3902.16    304.72 o 
  -1   8   6    13548.87    13683.15    378.04 o 
   0   8   6    16860.86    16186.64    395.17 o 
   1   8   6      657.40      730.51    171.69 o 
   2   8   6    24718.79    25223.82    451.37 o 
   3   8   6    12105.14    12464.68    333.76 o 
   4   8   6     9678.60     9714.19    318.82 o 
   5   8   6      865.72      664.90    167.61 o 
   6   8   6      170.93      157.87    275.52 o 
   7   8   6    35496.93    34796.34    940.00 o 
   8   8   6       21.55      168.90    333.75 o 
   9   8   6       62.33        0.00    349.86 o 
  10   8   6     1059.07     1680.49    398.62 o 
  11   8   6    15750.62    16642.68    689.95 o 
 -15   9   6     1927.84     2995.80    470.98 o 
 -14   9   6    10258.35     8979.88    519.01 o 
 -13   9   6       36.35       55.02    299.15 o 
 -12   9   6    11257.01    12170.59    465.82 o 
 -11   9   6     3449.80     4002.74    376.26 o 
 -10   9   6    19051.15    19782.29    561.74 o 
  -9   9   6     1065.79      790.71    246.68 o 
  -8   9   6    11932.80    12106.64    424.47 o 
  -7   9   6      832.66     1022.97    234.27 o 
  -6   9   6    41311.25    41899.59    701.94 o 
  -5   9   6     1255.38     1584.46    207.74 o 
  -4   9   6    12764.19    12688.76    423.45 o 
  -3   9   6    23204.43    23661.67    507.24 o 
  -2   9   6      270.49      102.50    192.14 o 
  -1   9   6      818.60      586.04    189.16 o 
   0   9   6    12296.49    11414.23    348.51 o 
   1   9   6    26653.16    27280.38    525.10 o 
   2   9   6      522.08      433.66    173.13 o 
   3   9   6      310.97      486.27    158.51 o 
   4   9   6      341.83      283.66    162.98 o 
   5   9   6    29323.77    28038.79    722.69 o 
   6   9   6     1913.72     2514.13    325.24 o 
   7   9   6      334.06      288.01    375.77 o 
   8   9   6     1861.91     2032.30    411.36 o 
   9   9   6     6315.05     6017.91    476.07 o 
  10   9   6      339.27      251.18    396.89 o 
  11   9   6      173.79      304.02    378.41 o 
 -15  10   6      590.66      846.04    631.84 o 
 -14  10   6     2335.18     2352.24    451.21 o 
 -13  10   6     1842.43     1962.21    375.01 o 
 -12  10   6     9396.60     9792.80    519.80 o 
 -11  10   6     2415.26     3445.47    371.15 o 
 -10  10   6     6282.58     6068.73    636.91 o 
  -9  10   6     3009.36     3539.34    318.14 o 
  -8  10   6    22218.64    21482.49    571.81 o 
  -7  10   6      331.69      763.81    227.19 o 
  -6  10   6    14307.25    13824.02    419.38 o 
  -5  10   6     3085.14     2979.58    257.92 o 
  -4  10   6    10027.66    11348.42    380.97 o 
  -3  10   6     2203.26     2497.52    270.22 o 
  -2  10   6     9621.84     8814.27    339.44 o 
  -1  10   6    15331.89    15509.17    419.24 o 
   0  10   6     2692.14     3012.74    246.99 o 
   1  10   6      244.31      271.33    196.62 o 
   2  10   6    11298.09    11513.75    337.77 o 
   3  10   6    12382.98    12325.16    511.12 o 
   4  10   6     5825.02     6014.37    286.54 o 
   5  10   6      240.81      282.57    249.53 o 
   6  10   6      464.73      743.63    370.11 o 
   7  10   6    26663.41    26303.24    984.36 o 
   8  10   6      747.09      703.05    425.28 o 
   9  10   6       33.34       38.69    430.71 o 
  10  10   6     1108.69     1103.23    590.31 o 
 -14  11   6     8183.49     7784.04    564.03 o 
 -13  11   6      703.37      598.47    368.05 o 
 -12  11   6     3993.66     4741.31    406.27 o 
 -11  11   6       18.13      453.27    303.47 o 
 -10  11   6    21760.01    22139.88    920.70 o 
  -9  11   6      103.21      232.40    250.08 o 
  -8  11   6     5033.14     5280.35    353.40 o 
  -7  11   6      976.95     1480.85    249.79 o 
  -6  11   6    16966.97    17263.63    469.61 o 
  -5  11   6     3144.25     3312.29    380.74 o 
  -4  11   6     6766.53     7414.52    328.16 o 
  -3  11   6     9660.07    10556.94    432.02 o 
  -2  11   6     2568.92     3424.33    271.86 o 
  -1  11   6      812.46      630.49    222.47 o 
   0  11   6    16304.41    16787.43    517.72 o 
   1  11   6    36802.28    37920.30    713.87 o 
   2  11   6      559.08      363.30    201.59 o 
   3  11   6      394.62      727.03    214.24 o 
   4  11   6       20.07      234.58    268.97 o 
   5  11   6    20630.36    21027.33    698.82 o 
   6  11   6     2847.47     2062.76    459.97 o 
   7  11   6       14.37        0.00    408.27 o 
   8  11   6      868.61     1436.03    478.59 o 
   9  11   6     4842.02     4662.25    545.20 o 
  10  11   6       51.56        0.00    432.43 o 
 -14  12   6      643.36      694.86    416.29 o 
 -13  12   6      221.01      203.97    377.41 o 
 -12  12   6     9778.58     9271.19    533.59 o 
 -11  12   6      745.10     1019.08    349.68 o 
 -10  12   6     6065.76     6674.62    426.46 o 
  -9  12   6      731.19      934.75    298.97 o 
  -8  12   6    19488.01    18930.91    510.37 o 
  -7  12   6       99.86       79.32    245.34 o 
  -6  12   6    14625.42    14417.29    472.72 o 
  -5  12   6     3902.97     3279.34    303.30 o 
  -4  12   6     3569.58     3119.90    349.92 o 
  -3  12   6      331.07        0.00    234.48 o 
  -2  12   6     4046.36     3981.42    341.88 o 
  -1  12   6    12125.81    13281.40    425.26 o 
   0  12   6     5014.00     5292.83    298.75 o 
   1  12   6      412.51      367.65    200.08 o 
   2  12   6     1275.35     1571.59    251.05 o 
   3  12   6    13171.83    13276.64    403.49 o 
   4  12   6       21.40        0.00    216.18 o 
   5  12   6     1305.44      855.86    447.07 o 
   6  12   6       44.01      253.35    432.18 o 
   7  12   6    12950.75    14332.26    759.36 o 
   8  12   6     1282.67     1374.33    488.46 o 
   9  12   6      528.94      815.16    489.66 o 
 -14  13   6     7536.33     7699.97    580.10 o 
 -13  13   6      834.53      460.21    383.33 o 
 -12  13   6     2323.50     3757.18    424.57 o 
 -11  13   6       20.12        0.00    367.63 o 
 -10  13   6     8798.78     9396.29    632.97 o 
  -9  13   6       49.77      475.54    303.15 o 
  -8  13   6     9680.85     9790.26    385.77 o 
  -7  13   6     1329.87     1353.54    278.42 o 
  -6  13   6    15422.77    16101.83    598.86 o 
  -5  13   6       77.90      655.60    239.15 o 
  -4  13   6    12160.79    12686.32    462.82 o 
  -3  13   6    12167.91    13038.51    457.91 o 
  -2  13   6     9094.20    10081.49    395.02 o 
  -1  13   6      569.65      620.87    241.73 o 
   0  13   6     8463.41     7598.96    368.51 o 
   1  13   6    27363.14    29127.34    615.51 o 
   2  13   6       51.31        0.00    237.82 o 
   3  13   6      194.13      480.44    258.31 o 
   4  13   6        5.74        0.00    258.69 o 
   5  13   6    12142.01    12487.38    800.95 o 
   6  13   6       80.12        0.00    450.16 o 
   7  13   6        1.43      275.51    447.75 o 
   8  13   6     2264.87     2764.04    551.96 o 
 -13  14   6       45.67        0.00    428.11 o 
 -12  14   6     7605.97     6180.11    514.30 o 
 -11  14   6      316.07      301.65    392.44 o 
 -10  14   6     4907.91     5224.05    496.30 o 
  -9  14   6     2222.71     1967.87    377.38 o 
  -8  14   6     9452.08     9760.61    476.27 o 
  -7  14   6      556.49     1032.49    321.11 o 
  -6  14   6    12121.85    12224.74    510.59 o 
  -5  14   6     5337.56     5912.17    371.51 o 
  -4  14   6    15449.94    13749.50    528.62 o 
  -3  14   6      404.24      434.20    255.80 o 
  -2  14   6     4977.87     5132.49    350.14 o 
  -1  14   6    10083.63     9817.31    408.32 o 
   0  14   6     6682.63     7130.70    386.91 o 
   1  14   6       51.82        0.00    284.99 o 
   2  14   6     1538.45     1646.43    314.91 o 
   3  14   6    17056.06    17408.46    560.59 o 
   4  14   6       25.33      207.30    331.03 o 
   5  14   6       23.45      521.79    468.77 o 
   6  14   6       20.03      636.27    491.13 o 
   7  14   6    11370.61    12752.08    772.67 o 
   8  14   6      578.21        0.00    661.35 o 
 -13  15   6      520.30       57.64    515.45 o 
 -12  15   6     1760.11     1149.18    447.53 o 
 -11  15   6        9.82        0.00    443.19 o 
 -10  15   6    10721.98    10456.15    661.19 o 
  -9  15   6        4.21      384.01    321.50 o 
  -8  15   6     7793.84     7900.20    516.49 o 
  -7  15   6      637.88      213.88    219.54 o 
  -6  15   6     9215.57     9001.19    462.49 o 
  -5  15   6       85.94      997.77    320.33 o 
  -4  15   6     7861.63     8788.33    466.13 o 
  -3  15   6    23812.16    21541.03    630.65 o 
  -2  15   6     1561.54     2056.10    314.10 o 
  -1  15   6      173.03      158.33    295.58 o 
   0  15   6      791.16      788.99    296.67 o 
   1  15   6    10334.57    10211.88    527.12 o 
   2  15   6       27.53        0.00    280.36 o 
   3  15   6      145.98      373.91    368.56 o 
   4  15   6      556.47      353.10    367.28 o 
   5  15   6    11981.76    11624.99    778.60 o 
   6  15   6      185.20      370.55    525.41 o 
   7  15   6       56.05        0.00    610.81 o 
 -13  16   6       93.71        0.00    471.88 o 
 -12  16   6     5900.20     6748.28    642.60 o 
 -11  16   6       40.97      786.76    596.15 o 
 -10  16   6     3435.71     4178.10    555.53 o 
  -9  16   6     1264.08     1232.40    466.90 o 
  -8  16   6     6681.00     7060.61    888.18 o 
  -7  16   6      133.74        0.00    283.50 o 
  -6  16   6     6035.91     5925.05    419.44 o 
  -5  16   6     7309.58     7325.48    461.00 o 
  -4  16   6     4610.04     4515.12    388.31 o 
  -3  16   6      192.23      523.21    283.26 o 
  -2  16   6     3659.73     4623.70    413.72 o 
  -1  16   6     8287.03     9126.77    653.52 o 
   0  16   6     2750.25     2864.76    373.95 o 
   1  16   6     1656.65     1810.44    345.49 o 
   2  16   6      351.46      441.29    402.68 o 
   3  16   6     9682.98     9315.45    565.70 o 
   4  16   6      230.32      946.68    399.13 o 
   5  16   6      675.66      268.27    563.48 o 
   6  16   6       61.38      519.78    682.11 o 
 -12  17   6      755.50      604.79    515.83 o 
 -11  17   6       62.59      165.01    482.12 o 
 -10  17   6    16640.39    15412.99    806.68 o 
  -9  17   6      133.21      620.83    473.59 o 
  -8  17   6     2925.65     2831.14    524.78 o 
  -7  17   6     1838.65     2340.78    600.25 o 
  -6  17   6     7261.42     7811.38    759.34 o 
  -5  17   6      622.95      308.37    423.83 o 
  -4  17   6     2774.51     2384.48    401.14 o 
  -3  17   6    10225.78    10233.60    567.46 o 
  -2  17   6     2401.07     2572.78    365.60 o 
  -1  17   6     1538.93     1591.08    384.78 o 
   0  17   6      166.04      209.30    324.74 o 
   1  17   6     8182.51     8084.37    507.12 o 
   2  17   6      861.62     1324.86    440.39 o 
   3  17   6      778.01      798.71    434.73 o 
   4  17   6      377.95       59.55    746.40 o 
   5  17   6     4759.54     5737.31    947.33 o 
 -11  18   6      112.16        0.00    493.25 o 
 -10  18   6     2493.84     2438.68    548.59 o 
  -9  18   6     1913.18     2888.94    551.18 o 
  -8  18   6     7597.86     7358.92    631.32 o 
  -7  18   6       36.74        0.00    444.47 o 
  -6  18   6     1865.88     2290.13    546.88 o 
  -5  18   6    10582.36    11239.01    996.76 o 
  -4  18   6     1417.65     1740.12    453.89 o 
  -3  18   6      261.23      534.81    406.40 o 
  -2  18   6     2210.17     2246.87    442.43 o 
  -1  18   6     5569.22     5050.12    442.35 o 
   0  18   6      194.18        0.00    320.63 o 
   1  18   6      758.95      948.79    441.36 o 
   2  18   6      260.06       59.89    668.19 o 
   3  18   6     8635.34     8715.12    621.93 o 
   4  18   6      385.24       77.12    588.32 o 
 -10  19   6    15942.99    15661.33    847.35 o 
  -9  19   6      195.84      719.18    564.72 o 
  -8  19   6      204.81      553.49    551.03 o 
  -7  19   6     3370.63     3842.07    631.82 o 
  -6  19   6     7745.01     7312.83    699.17 o 
  -5  19   6       95.72       59.81    493.20 o 
  -4  19   6      394.59     1519.09    536.21 o 
  -3  19   6     9498.00     9617.57    937.18 o 
  -2  19   6      787.34     1106.07    495.18 o 
  -1  19   6      325.51        0.00    390.80 o 
   0  19   6      754.34      815.28    472.52 o 
   1  19   6    13489.55    14090.95    763.14 o 
   2  19   6       63.22        0.00    485.72 o 
   3  19   6       51.76       71.70    515.66 o 
  -9  20   6     3378.69     4041.45    687.78 o 
  -8  20   6     5564.14     5612.80    735.55 o 
  -7  20   6      225.70      817.60    873.26 o 
  -6  20   6      500.45        0.00    521.12 o 
  -5  20   6     5714.00     5671.61    651.19 o 
  -4  20   6     1292.20      683.40    648.98 o 
  -3  20   6      157.28        0.00    456.48 o 
  -2  20   6      622.10     1002.79    486.51 o 
  -1  20   6     5229.03     5654.48    542.71 o 
   0  20   6      123.22      177.40    517.20 o 
   1  20   6       74.37        0.00    525.29 o 
  -8  21   6       58.51      518.25    594.60 o 
  -7  21   6     3448.50     3188.48    603.81 o 
  -6  21   6     2991.17     3064.84    666.47 o 
  -5  21   6       33.32      600.74    532.47 o 
  -4  21   6     1502.31     2188.39    551.94 o 
  -3  21   6     4351.08     5111.05    737.41 o 
  -2  21   6       47.24      579.82    464.58 o 
  -1  21   6       79.99        0.00    786.95 o 
   0 -23   7     1965.61     2101.92    597.49 o 
   1 -23   7     3040.64     2448.39    607.06 o 
   2 -23   7     1719.06     1636.31    642.20 o 
   3 -23   7       30.79      338.21    564.13 o 
   4 -23   7       74.68        0.00    496.30 o 
   5 -23   7     9894.56     8841.93    703.13 o 
   6 -23   7      278.59     1471.54    579.29 o 
   7 -23   7       18.18      233.25    534.56 o 
   8 -23   7     2407.49     2484.42    732.73 o 
  -2 -22   7      886.61     3127.65    534.01 o 
  -1 -22   7     4589.36     5281.30    534.82 o 
   0 -22   7     3464.62     3384.17    519.87 o 
   1 -22   7       62.69        0.00    557.56 o 
   2 -22   7      679.71      839.41    508.28 o 
   3 -22   7     7400.55     7388.82    614.99 o 
   4 -22   7     2014.08     1908.57    547.80 o 
   5 -22   7       18.50      537.96    491.01 o 
   6 -22   7        3.06        0.00    435.20 o 
   7 -22   7     4994.91     5157.81    691.73 o 
   8 -22   7       15.96      273.07    539.67 o 
   9 -22   7      439.28        0.00    566.48 o 
  -3 -21   7     8443.81     8872.30    741.35 o 
  -2 -21   7     7724.81     9748.30    799.56 o 
  -1 -21   7      130.27      443.34    444.16 o 
   0 -21   7     1359.70     1561.09    460.63 o 
   1 -21   7     6981.34     7195.04    491.98 o 
   2 -21   7      833.15     1248.17    380.72 o 
   3 -21   7      103.29        0.00    384.11 o 
   4 -21   7       32.03        0.00    564.21 o 
   5 -21   7    12990.88    14092.75    921.76 o 
   6 -21   7      119.27        0.00    484.19 o 
   7 -21   7     1149.27     1636.64    557.30 o 
   8 -21   7      989.68      354.90    504.83 o 
   9 -21   7     5804.11     5777.82    699.53 o 
  10 -21   7      259.96      269.97    570.55 o 
  -4 -20   7     7806.34     7523.90    719.02 o 
  -3 -20   7      194.26        0.00    856.24 o 
  -2 -20   7      990.09     1746.84    769.47 o 
  -1 -20   7     4488.36     4315.35    441.46 o 
   0 -20   7     1499.99     1681.93    355.47 o 
   1 -20   7      164.93       87.28    298.62 o 
   2 -20   7      249.87      400.38    305.17 o 
   3 -20   7    14276.26    14347.67    560.53 o 
   4 -20   7     1022.97      932.51    408.89 o 
   5 -20   7     1813.02     1722.99    647.75 o 
   6 -20   7      154.74      470.00    490.88 o 
   7 -20   7     6798.69     6822.71    790.23 o 
   8 -20   7       17.30      181.53    436.66 o 
   9 -20   7      979.85      771.51    810.54 o 
  10 -20   7     3312.86     2762.11    545.68 o 
  11 -20   7     3869.79     3687.67    966.24 o 
  -5 -19   7     1491.90      524.42    476.26 o 
  -4 -19   7     1488.09     2058.78    511.57 o 
  -3 -19   7     3129.15     3407.27    557.54 o 
  -2 -19   7     6732.11     6610.69    550.55 o 
  -1 -19   7      159.64      518.37    341.19 o 
   0 -19   7      194.68      131.65    270.37 o 
   1 -19   7    17692.42    17063.08    519.76 o 
   2 -19   7      519.25       11.87    246.41 o 
   3 -19   7       30.16       21.73    350.22 o 
   4 -19   7      151.62        0.00    264.27 o 
   5 -19   7    13315.35    13945.42    680.29 o 
   6 -19   7     1042.10     1388.89    450.69 o 
   7 -19   7     2507.64     2630.47    466.55 o 
   8 -19   7     3699.23     3384.54    512.33 o 
   9 -19   7     6325.72     6480.28    570.02 o 
  10 -19   7     1359.71     1584.19    518.52 o 
  11 -19   7      721.30      577.66    499.34 o 
  12 -19   7     2189.10     2309.41    509.30 o 
  -6 -18   7      425.47      421.86    469.78 o 
  -5 -18   7     4005.75     3391.65    592.52 o 
  -4 -18   7    11163.35    10750.47    960.81 o 
  -3 -18   7      597.51      457.66    485.72 o 
  -2 -18   7     1768.91     1424.49    502.07 o 
  -1 -18   7    11033.39    10948.30    425.44 o 
   0 -18   7     1736.11     1455.80    276.86 o 
   1 -18   7     1744.84     1822.31    287.91 o 
   2 -18   7       32.83       55.14    240.92 o 
   3 -18   7    20885.87    20743.10    534.32 o 
   4 -18   7      446.27     1150.19    265.45 o 
   5 -18   7     6756.98     6702.02    557.38 o 
   6 -18   7       34.52        0.00    297.96 o 
   7 -18   7     7884.76     7198.27    517.04 o 
   8 -18   7      693.68     1484.39    752.91 o 
   9 -18   7     1168.48      840.76    467.45 o 
  10 -18   7     1360.12     1269.12    475.90 o 
  11 -18   7     2507.27     2769.31    552.55 o 
  12 -18   7     2675.60     3353.78    515.33 o 
  -7 -17   7     1710.51     1307.32    467.44 o 
  -6 -17   7     8292.52     7347.97    589.40 o 
  -5 -17   7     1531.74     1169.78    456.63 o 
  -4 -17   7     1902.71     1829.05    494.42 o 
  -3 -17   7     4524.12     4400.79    530.62 o 
  -2 -17   7    14967.08    14732.59    471.07 o 
  -1 -17   7      442.54       92.46    258.25 o 
   0 -17   7       18.53        0.00    227.63 o 
   1 -17   7    23401.70    22540.29    547.23 o 
   2 -17   7      490.45     1316.36    258.37 o 
   3 -17   7      106.25       77.49    285.57 o 
   4 -17   7      149.88        0.00    238.91 o 
   5 -17   7     8470.01     8328.58    339.90 o 
   6 -17   7     2296.42     1955.16    238.06 o 
   7 -17   7       61.97      176.39    280.87 o 
   8 -17   7       80.31        0.00    295.66 o 
   9 -17   7     7779.98     8144.24    574.15 o 
  10 -17   7      151.65     1717.50    606.98 o 
  11 -17   7     1332.07     1614.67    501.27 o 
  12 -17   7     3134.39     3004.24    549.36 o 
  13 -17   7     1955.80     1106.82    463.79 o 
  -8 -16   7     4951.67     5495.80    525.32 o 
  -7 -16   7       73.27        0.00    417.35 o 
  -6 -16   7     2296.63     2130.41    468.70 o 
  -5 -16   7     9873.75     8991.16    604.91 o 
  -4 -16   7    14461.34    13107.00   1002.59 o 
  -3 -16   7      391.04      779.19    239.98 o 
  -2 -16   7       54.52        0.00    210.38 o 
  -1 -16   7    18540.97    17322.83    467.69 o 
   0 -16   7     3034.77     3495.89    297.62 o 
   1 -16   7      923.62     1401.72    240.96 o 
   2 -16   7       27.34      135.78    230.66 o 
   3 -16   7    23389.52    22684.04    706.74 o 
   4 -16   7       87.94        0.00    223.25 o 
   5 -16   7     1633.71     1526.02    226.54 o 
   6 -16   7      721.57      683.18    305.20 o 
   7 -16   7    18788.98    18292.35    735.27 o 
   8 -16   7     1422.19     2271.24    357.08 o 
   9 -16   7       35.38        0.00    332.92 o 
  10 -16   7     2908.40     3593.16    496.33 o 
  11 -16   7     9103.15     8215.59    553.64 o 
  12 -16   7     4046.67     4710.72    582.72 o 
  13 -16   7      537.12      174.53    436.33 o 
  -9 -15   7       35.58      111.58    377.58 o 
  -8 -15   7       30.73        0.00    380.90 o 
  -7 -15   7     5692.31     5913.76    515.04 o 
  -6 -15   7    14109.05    15101.08    711.87 o 
  -5 -15   7      582.59     1041.37    395.85 o 
  -4 -15   7     4601.84     3911.67    457.36 o 
  -3 -15   7    11955.65    12845.78    404.96 o 
  -2 -15   7    21870.31    21016.60    430.57 o 
  -1 -15   7     3651.04     3764.00    250.45 o 
   0 -15   7      263.24       71.29    192.72 o 
   1 -15   7    38976.88    37760.86    668.57 o 
   2 -15   7      815.27      871.92    206.16 o 
   3 -15   7     1835.69     1691.50    220.69 o 
   4 -15   7      614.90      432.29    189.43 o 
   5 -15   7     6825.84     6926.96    350.56 o 
   6 -15   7      580.85      348.56    292.90 o 
   7 -15   7       51.90      358.65    176.00 o 
   8 -15   7      688.36     1018.61    306.23 o 
   9 -15   7    10527.16     9834.99    425.23 o 
  10 -15   7     3106.13     3044.70    313.06 o 
  11 -15   7     2275.48     3091.78    471.51 o 
  12 -15   7     5050.99     3924.92    497.12 o 
  13 -15   7     3000.85     3430.68    613.84 o 
  14 -15   7      482.48        0.00    508.80 o 
  -9 -14   7      468.31      496.46    334.26 o 
  -8 -14   7    12175.84    11272.57    546.11 o 
  -7 -14   7      120.55      330.74    331.86 o 
  -6 -14   7       49.31        0.00    331.75 o 
  -5 -14   7    14033.30    12625.61    556.41 o 
  -4 -14   7     8980.92     9630.91    825.15 o 
  -3 -14   7     3153.73     2908.80    219.89 o 
  -2 -14   7      213.00      396.09    184.66 o 
  -1 -14   7    19889.61    19824.89    403.09 o 
   0 -14   7      175.24      757.42    186.38 o 
   1 -14   7      775.86      992.34    192.54 o 
   2 -14   7     1970.39     1629.85    196.07 o 
   3 -14   7     9244.64     9796.02    358.48 o 
   4 -14   7      144.30        0.00    165.95 o 
   5 -14   7     5023.77     4525.89    301.27 o 
   6 -14   7    11555.83    12431.88    437.22 o 
   7 -14   7    14083.11    13576.42    466.77 o 
   8 -14   7     3298.28     3354.95    308.78 o 
   9 -14   7     2468.02     2562.06    334.23 o 
  10 -14   7     6415.46     7192.24    401.42 o 
  11 -14   7     7966.92     9021.09    406.80 o 
  12 -14   7    10098.00    11494.88    560.34 o 
  13 -14   7     1838.24     1335.04    398.23 o 
  14 -14   7     5914.58     6013.82    635.33 o 
 -10 -13   7     7336.07     7185.93    748.87 o 
  -9 -13   7      236.63      534.94    307.59 o 
  -8 -13   7       60.84       55.86    323.50 o 
  -7 -13   7     8882.46     9242.22    492.25 o 
  -6 -13   7    18471.20    17501.78    633.99 o 
  -5 -13   7     2252.46     2262.48    358.43 o 
  -4 -13   7     1199.31      878.21    264.53 o 
  -3 -13   7    14706.61    14277.53    330.69 o 
  -2 -13   7     7725.94     8051.62    273.16 o 
  -1 -13   7     7203.96     7768.18    251.62 o 
   0 -13   7      651.85      973.85    171.93 o 
   1 -13   7    34318.90    34041.88    615.28 o 
   2 -13   7      584.04      984.04    177.53 o 
   3 -13   7     4877.47     5136.52    366.20 o 
   4 -13   7      186.82      809.18    205.96 o 
   5 -13   7    32520.87    30664.60    734.93 o 
   6 -13   7     2752.92     2951.35    282.62 o 
   7 -13   7      236.89      635.15    238.29 o 
   8 -13   7     3261.61     3476.35    281.76 o 
   9 -13   7    19717.62    20151.74    745.10 o 
  10 -13   7    18784.37    18767.79    666.88 o 
  11 -13   7     5001.74     4740.43    318.62 o 
  12 -13   7     5248.94     5609.43    444.69 o 
  13 -13   7      101.58        0.00    360.38 o 
  14 -13   7     1953.78     2484.39    549.46 o 
 -10 -12   7       90.66      127.04    288.88 o 
  -9 -12   7     4491.63     5012.44    364.88 o 
  -8 -12   7    17877.02    18877.63    629.02 o 
  -7 -12   7     2003.44     2289.33    332.61 o 
  -6 -12   7       28.87        0.00    270.48 o 
  -5 -12   7     7889.08     7720.13    415.48 o 
  -4 -12   7     1482.00     1724.72    244.47 o 
  -3 -12   7     4409.52     4171.80    193.45 o 
  -2 -12   7     2141.76     2316.53    174.97 o 
  -1 -12   7    28822.04    27657.70    613.06 o 
   0 -12   7     1276.96     2493.63    177.08 o 
   1 -12   7     4956.20     5486.94    230.84 o 
   2 -12   7      368.04      522.11    156.18 o 
   3 -12   7    26489.52    24337.54    508.17 o 
   4 -12   7      641.44     1499.60    210.66 o 
   5 -12   7     9450.61    10537.58    376.78 o 
   6 -12   7     6739.03     6353.31    331.53 o 
   7 -12   7     4889.45     5217.34    296.54 o 
   8 -12   7    10764.65    12045.12    426.34 o 
   9 -12   7     1306.69     1308.00    262.69 o 
  10 -12   7     5226.82     5201.71    286.94 o 
  11 -12   7     3650.53     3308.12    281.16 o 
  12 -12   7    13358.65    13516.15    536.88 o 
  13 -12   7     1238.36     1026.89    386.84 o 
  14 -12   7     2133.03     1979.89    496.79 o 
 -11 -11   7      499.26      986.90    617.58 o 
 -10 -11   7     6564.78     6478.59    461.04 o 
  -9 -11   7     1339.79      882.51    270.40 o 
  -8 -11   7        7.69        0.00    273.97 o 
  -7 -11   7     6158.23     6257.32    324.00 o 
  -6 -11   7    17075.54    16499.27    573.70 o 
  -5 -11   7     6420.97     6765.11    312.05 o 
  -4 -11   7     2194.22     2621.82    241.50 o 
  -3 -11   7    24259.54    24084.39    431.11 o 
  -2 -11   7     2577.54     2869.89    162.62 o 
  -1 -11   7     6797.78     7354.09    241.35 o 
   0 -11   7     2181.92     2515.28    164.99 o 
   1 -11   7    36343.94    33528.70    557.65 o 
   2 -11   7      153.29      550.85    153.59 o 
   3 -11   7     4757.78     5242.09    294.90 o 
   4 -11   7     2078.64     2418.87    207.73 o 
   5 -11   7    41625.08    38562.01    752.24 o 
   6 -11   7    11805.22    12041.63    405.11 o 
   7 -11   7     1018.35     1881.57    278.45 o 
   8 -11   7     2119.76     2336.59    231.09 o 
   9 -11   7     4686.14     4672.12    306.45 o 
  10 -11   7    14106.96    14635.96    511.80 o 
  11 -11   7     1926.26     1708.22    270.55 o 
  12 -11   7     7333.96     8224.57    496.70 o 
  13 -11   7     2037.69     2858.08    447.45 o 
  14 -11   7     4811.49     4647.61    530.65 o 
 -11 -10   7     1468.53      924.17    599.25 o 
 -10 -10   7      243.57     1127.06    510.38 o 
  -9 -10   7     8050.76     7598.94    393.24 o 
  -8 -10   7    12068.81    11968.82    406.87 o 
  -7 -10   7     5048.35     5598.17    310.16 o 
  -6 -10   7       86.99      171.74    191.63 o 
  -5 -10   7    10268.53    10911.83    360.79 o 
  -4 -10   7      952.48      616.91    203.30 o 
  -3 -10   7     1032.88     1050.06    138.86 o 
  -2 -10   7     3735.10     3963.97    165.97 o 
  -1 -10   7    37512.39    33954.74    489.07 o 
   0 -10   7     4995.91     5092.02    185.80 o 
   1 -10   7     7713.60     8018.47    347.85 o 
   2 -10   7      717.37      818.83    198.48 o 
   3 -10   7    37141.20    35556.87    594.46 o 
   4 -10   7     2777.49     3719.65    201.85 o 
   5 -10   7     5025.94     5140.75    229.47 o 
   6 -10   7      464.06      211.33    190.85 o 
   7 -10   7    13254.37    11776.72    374.62 o 
   8 -10   7    13157.59    12601.70    336.85 o 
   9 -10   7     1855.19     1756.76    205.71 o 
  10 -10   7     3270.59     3285.22    344.86 o 
  11 -10   7     2021.20     2237.43    269.18 o 
  12 -10   7    10275.24    10202.13    438.65 o 
  13 -10   7      185.34      793.78    348.42 o 
  14 -10   7     4727.25     4274.92    517.01 o 
  15 -10   7       75.07        0.00    497.86 o 
 -12  -9   7      459.67      326.09    608.28 o 
 -11  -9   7     1433.93     1100.57    265.47 o 
 -10  -9   7     6861.62     6435.53    362.99 o 
  -9  -9   7     2532.66     2286.21    237.34 o 
  -8  -9   7       21.57        0.00    205.99 o 
  -7  -9   7     4719.99     4997.15    285.91 o 
  -6  -9   7    24533.94    24355.80    502.29 o 
  -5  -9   7    16341.85    15687.07    391.48 o 
  -4  -9   7      686.34      924.44    183.21 o 
  -3  -9   7    21363.56    21395.38    392.75 o 
  -2  -9   7     4193.75     4127.64    172.23 o 
  -1  -9   7     4047.27     4541.24    172.00 o 
   0  -9   7     3462.07     3770.40    174.02 o 
   1  -9   7    43079.57    41588.59    611.35 o 
   2  -9   7     1445.95     1487.42    165.75 o 
   3  -9   7      782.63      827.07    150.25 o 
   4  -9   7      334.88      542.23    145.91 o 
   5  -9   7    46466.21    45295.24    788.75 o 
   6  -9   7    43196.41    40916.78    742.12 o 
   7  -9   7     2947.73     3285.34    215.99 o 
   8  -9   7     1274.43     1113.69    195.28 o 
   9  -9   7      810.70      779.66    189.43 o 
  10  -9   7     7019.29     7380.22    462.95 o 
  11  -9   7       36.35      378.03    224.63 o 
  12  -9   7     1307.91     1338.34    292.97 o 
  13  -9   7      642.85      424.57    348.78 o 
  14  -9   7     6400.12     7115.65    535.69 o 
  15  -9   7     1546.76     1224.89    463.23 o 
 -12  -8   7     3348.45     2881.37    364.52 o 
 -11  -8   7     1221.73     1119.83    277.44 o 
 -10  -8   7      128.19      408.94    260.05 o 
  -9  -8   7     5576.36     5636.60    283.40 o 
  -8  -8   7    15250.95    14374.46    417.70 o 
  -7  -8   7     8003.03     8466.68    330.99 o 
  -6  -8   7      289.55      443.54    165.78 o 
  -5  -8   7    21153.43    21206.11    543.70 o 
  -4  -8   7     8325.66     8682.56    282.13 o 
  -3  -8   7     2082.45     2474.90    141.80 o 
  -2  -8   7      337.57      287.97    120.85 o 
  -1  -8   7    59381.78    59982.68    760.15 o 
   0  -8   7     3599.87     4172.91    161.01 o 
   1  -8   7     7351.07     8326.33    242.17 o 
   2  -8   7      233.07      416.32    143.88 o 
   3  -8   7    25702.92    25619.36    631.29 o 
   4  -8   7     6109.35     6093.73    313.79 o 
   5  -8   7     6138.79     6562.02    266.07 o 
   6  -8   7       91.23      369.19    171.50 o 
   7  -8   7    18613.29    18530.97    409.27 o 
   8  -8   7    16418.31    16588.74    366.51 o 
   9  -8   7     3720.72     3998.71    225.79 o 
  10  -8   7     7844.96     8333.89    348.72 o 
  11  -8   7     1445.77     1981.34    241.47 o 
  12  -8   7    13922.75    13492.12    411.11 o 
  13  -8   7       90.98      508.27    358.68 o 
  14  -8   7     4996.58     5795.20    707.49 o 
  15  -8   7      182.08      559.44    446.82 o 
 -13  -7   7      191.67      352.30    287.24 o 
 -12  -7   7      771.49      611.41    284.24 o 
 -11  -7   7     6985.99     7564.87    404.64 o 
 -10  -7   7     7130.41     7000.59    306.05 o 
  -9  -7   7     2946.86     2664.03    244.62 o 
  -8  -7   7       19.23      211.06    203.09 o 
  -7  -7   7    11705.60    11450.81    323.49 o 
  -6  -7   7    18335.60    17048.99    394.80 o 
  -5  -7   7    11232.93    11218.51    435.38 o 
  -4  -7   7        1.31       80.54    148.77 o 
  -3  -7   7    40098.81    40187.57    513.74 o 
  -2  -7   7    20938.63    22545.91    393.71 o 
  -1  -7   7    32053.64    33735.03    456.35 o 
   0  -7   7     5711.32     5951.53    203.36 o 
   1  -7   7    42046.88    40396.38    522.54 o 
   2  -7   7    25678.64    24416.20    423.96 o 
   3  -7   7     7555.69     8017.24    367.44 o 
   4  -7   7       62.20      136.51    130.13 o 
   5  -7   7    42667.83    41381.45    639.50 o 
   6  -7   7    47191.61    43221.20    666.04 o 
   7  -7   7     3118.17     3729.26    179.64 o 
   8  -7   7      104.42       27.42    152.39 o 
   9  -7   7      980.64     1076.28    171.03 o 
  10  -7   7    12873.61    12310.90    332.30 o 
  11  -7   7     1308.96      775.43    229.72 o 
  12  -7   7     2504.53     3499.11    293.97 o 
  13  -7   7      218.60      820.95    283.18 o 
  14  -7   7     9553.20     9558.02    441.53 o 
  15  -7   7     1206.84     1976.44    399.02 o 
 -13  -6   7      631.33      763.34    317.63 o 
 -12  -6   7     3643.38     4123.77    328.64 o 
 -11  -6   7     6249.38     5653.40    335.01 o 
 -10  -6   7      991.03     1256.51    241.12 o 
  -9  -6   7     7278.02     7431.50    319.78 o 
  -8  -6   7     5636.60     5801.83    282.96 o 
  -7  -6   7     9820.53     9826.19    296.14 o 
  -6  -6   7     1710.29     1764.26    175.59 o 
  -5  -6   7    50535.80    50761.04    813.97 o 
  -4  -6   7     3232.08     3444.58    167.93 o 
  -3  -6   7     5278.77     5923.79    178.80 o 
  -2  -6   7      823.68      889.40    122.57 o 
  -1  -6   7    40485.62    42383.33    558.33 o 
   0  -6   7       18.88        0.00    114.89 o 
   1  -6   7    52013.06    52864.13    656.80 o 
   2  -6   7      214.09        0.00     98.46 o 
   3  -6   7    35722.83    35493.84    615.50 o 
   4  -6   7     6640.90     7220.88    268.36 o 
   5  -6   7     5081.30     5495.76    209.37 o 
   6  -6   7      136.95      391.75    153.50 o 
   7  -6   7    25032.67    25400.68    432.55 o 
   8  -6   7    19875.59    19192.47    381.91 o 
   9  -6   7     1881.58     2211.75    221.63 o 
  10  -6   7     4834.35     4989.44    252.07 o 
  11  -6   7      760.45     1045.36    240.40 o 
  12  -6   7    20105.60    20448.24    520.89 o 
  13  -6   7       13.10      595.65    295.04 o 
  14  -6   7     4392.51     5047.89    364.47 o 
  15  -6   7        9.15        0.00    409.70 o 
 -13  -5   7     1467.17     1197.17    370.31 o 
 -12  -5   7      843.56      996.36    277.84 o 
 -11  -5   7     7130.61     7669.60    473.81 o 
 -10  -5   7     5228.93     5390.44    307.31 o 
  -9  -5   7     1080.84     1121.62    235.38 o 
  -8  -5   7     1065.13     1315.86    214.53 o 
  -7  -5   7     7335.60     7547.59    266.93 o 
  -6  -5   7    10247.60    10178.52    296.94 o 
  -5  -5   7    27564.63    27486.49    508.77 o 
  -4  -5   7        1.00       21.32    103.14 o 
  -3  -5   7    23298.25    21671.31    322.50 o 
  -2  -5   7    16327.14    17278.93    297.55 o 
  -1  -5   7    91246.91    88784.80    953.36 o 
   0  -5   7     2841.92     3687.81    139.45 o 
   1  -5   7    67102.33    63258.75    737.36 o 
   2  -5   7    24182.95    24299.75    368.86 o 
   3  -5   7      513.70      470.04    129.66 o 
   4  -5   7     1432.64     1378.80    152.52 o 
   5  -5   7    24085.63    21332.39    391.90 o 
   6  -5   7    33717.34    32902.43    519.96 o 
   7  -5   7      134.36      727.76    154.40 o 
   8  -5   7      248.42      114.89    151.33 o 
   9  -5   7     7325.63     7851.79    257.67 o 
  10  -5   7    11731.83    11481.16    329.66 o 
  11  -5   7     1299.67     1829.38    236.37 o 
  12  -5   7     3751.00     4636.22    320.97 o 
  13  -5   7      180.36      870.51    302.89 o 
  14  -5   7    10927.58    11394.82    532.55 o 
  15  -5   7     1698.71     2368.26    490.81 o 
 -14  -4   7       31.02        0.00    405.40 o 
 -13  -4   7      105.86        0.00    347.98 o 
 -12  -4   7     6630.18     6425.57    429.06 o 
 -11  -4   7     2135.26     2100.17    324.45 o 
 -10  -4   7      471.64      483.01    234.83 o 
  -9  -4   7     5628.22     5690.28    428.77 o 
  -8  -4   7     4363.01     4234.63    239.37 o 
  -7  -4   7     9021.80     8785.17    317.77 o 
  -6  -4   7     6025.30     6875.26    298.43 o 
  -5  -4   7    45738.54    44327.40    726.30 o 
  -4  -4   7      340.97      289.02     90.94 o 
  -3  -4   7    36558.55    34878.68    480.35 o 
  -2  -4   7     6287.43     7336.46    182.86 o 
  -1  -4   7    17394.71    16029.76    258.10 o 
   0  -4   7     5487.30     5161.34    134.82 o 
   1  -4   7    19721.97    20836.42    335.04 o 
   2  -4   7      528.89      156.84    124.43 o 
   3  -4   7    21997.63    23992.77    375.52 o 
   4  -4   7      475.94      313.95    135.60 o 
   5  -4   7     8418.62     9774.01    234.41 o 
   6  -4   7       43.54      242.35    125.48 o 
   7  -4   7    14527.46    14260.07    289.72 o 
   8  -4   7    21316.17    21097.63    402.41 o 
   9  -4   7     3436.91     3642.33    195.21 o 
  10  -4   7     7288.98     7635.05    324.98 o 
  11  -4   7      735.05      765.49    201.54 o 
  12  -4   7    39224.05    38169.22    760.43 o 
  13  -4   7      259.99      412.30    307.04 o 
  14  -4   7     2742.83     3474.64    477.60 o 
 -14  -3   7     4301.55     3952.81    565.68 o 
 -13  -3   7     1289.60     1441.55    362.40 o 
 -12  -3   7       10.96      427.84    318.46 o 
 -11  -3   7     9860.45     8500.68    450.89 o 
 -10  -3   7     9150.61     9049.06    381.37 o 
  -9  -3   7    10782.47    10321.57    470.27 o 
  -8  -3   7     1188.79     1039.24    184.62 o 
  -7  -3   7    18083.10    17565.99    458.10 o 
  -6  -3   7    26391.19    26250.29    668.48 o 
  -5  -3   7    26018.29    24481.65    396.21 o 
  -4  -3   7      697.86      469.05     90.67 o 
  -3  -3   7    59499.95    56849.15    713.95 o 
  -2  -3   7      296.35      433.45    113.08 o 
  -1  -3   7    37594.87    36735.48    414.87 o 
   0  -3   7     6127.90     7612.62    183.99 o 
   1  -3   7    13716.58    15787.06    327.14 o 
   2  -3   7     9218.59     8960.90    220.20 o 
   3  -3   7     1607.16     1868.25    143.38 o 
   4  -3   7       22.91      118.84    111.00 o 
   5  -3   7    13652.01    12540.30    256.10 o 
   6  -3   7    66373.97    65409.36    780.14 o 
   7  -3   7     3339.31     3825.92    192.06 o 
   8  -3   7     4847.20     5084.82    226.65 o 
   9  -3   7     3045.35     2953.55    218.60 o 
  10  -3   7    24360.22    23067.70    450.39 o 
  11  -3   7      807.19      851.73    211.53 o 
  12  -3   7      853.93     1303.10    333.00 o 
  13  -3   7       30.65      365.12    445.79 o 
  14  -3   7     9870.96     9784.94    822.43 o 
 -14  -2   7       52.85      221.96    469.16 o 
 -13  -2   7     2663.08     2251.99    468.29 o 
 -12  -2   7    11134.88    10567.14    516.05 o 
 -11  -2   7     7088.29     6943.35    419.90 o 
 -10  -2   7       16.86        3.54    259.55 o 
  -9  -2   7     4601.26     5113.01    306.02 o 
  -8  -2   7     5057.22     5080.23    266.13 o 
  -7  -2   7    18778.62    18073.06    440.23 o 
  -6  -2   7    18105.59    18930.95    401.73 o 
  -5  -2   7    45406.14    44233.44    621.78 o 
  -4  -2   7      566.31     1090.20    141.36 o 
  -3  -2   7    11383.33    12854.05    240.62 o 
  -2  -2   7      940.96      856.15    100.78 o 
  -1  -2   7    51784.66    54605.63    618.02 o 
   0  -2   7    12280.91    12475.20    258.01 o 
   1  -2   7    34671.66    32704.50    473.70 o 
   2  -2   7     8872.52     7855.86    198.31 o 
   3  -2   7    44202.03    47812.61    612.37 o 
   4  -2   7    23809.42    22104.13    342.14 o 
   5  -2   7    37005.79    38479.68    523.24 o 
   6  -2   7     6858.10     7732.59    229.06 o 
   7  -2   7     6454.36     7222.16    230.85 o 
   8  -2   7    21026.97    18992.49    421.16 o 
   9  -2   7      287.73      308.03    172.65 o 
  10  -2   7      184.04      294.27    162.51 o 
  11  -2   7       36.23      168.44    325.53 o 
  12  -2   7    28340.15    26145.00    849.76 o 
  13  -2   7       60.89      898.12    415.86 o 
  14  -2   7      843.41      581.87    438.08 o 
 -14  -1   7     4483.76     3746.66    586.93 o 
 -13  -1   7     1280.43     1593.07    386.65 o 
 -12  -1   7      102.38      169.23    331.34 o 
 -11  -1   7    12644.00    11564.80    525.02 o 
 -10  -1   7     7393.11     7544.09    384.64 o 
  -9  -1   7    17011.49    17473.21    463.05 o 
  -8  -1   7    10458.41    10267.88    348.91 o 
  -7  -1   7    29267.85    29512.32    608.09 o 
  -6  -1   7    10615.77     9937.58    234.95 o 
  -5  -1   7     6629.28     6999.00    190.66 o 
  -4  -1   7       19.61        0.00    120.01 o 
  -3  -1   7    81376.53    78116.16    939.92 o 
  -2  -1   7     2470.45     2066.68    127.77 o 
  -1  -1   7    25599.98    24833.18    327.70 o 
   0  -1   7     7470.88     8420.73    228.51 o 
   1  -1   7    17646.56    17415.37    290.72 o 
   2  -1   7    42406.83    40419.39    513.59 o 
   3  -1   7     2661.02     3038.71    154.94 o 
   4  -1   7     2127.17     1867.85    140.46 o 
   5  -1   7    41588.18    43342.55    607.45 o 
   6  -1   7    13168.07    12959.77    288.38 o 
   7  -1   7     4833.92     5469.14    216.65 o 
   8  -1   7     1951.04     1957.15    190.71 o 
   9  -1   7       34.83        0.00    140.25 o 
  10  -1   7    37692.78    36480.38    687.80 o 
  11  -1   7       46.31        0.00    340.31 o 
  12  -1   7      264.19      688.62    377.93 o 
  13  -1   7       15.73      456.29    398.58 o 
  14  -1   7    10300.05     9098.61    796.90 o 
 -14   0   7       14.36      608.79    380.35 o 
 -13   0   7     7484.47     7127.45    493.42 o 
 -12   0   7    13068.64    12775.83    769.71 o 
 -11   0   7    15309.20    15814.98    607.33 o 
 -10   0   7        3.76      102.81    235.29 o 
  -9   0   7    11285.52    12095.77    397.76 o 
  -8   0   7     2487.67     2201.30    176.20 o 
  -7   0   7    25697.62    24387.77    485.45 o 
  -6   0   7     6609.22     7411.53    204.77 o 
  -5   0   7     6432.48     6518.42    213.03 o 
  -4   0   7     6468.25     7815.29    224.49 o 
  -3   0   7    31037.14    32526.06    429.15 o 
  -2   0   7     2552.93     3555.09    148.22 o 
  -1   0   7    49463.45    47212.10    613.00 o 
   0   0   7      211.64      242.55    146.81 o 
   1   0   7    17941.44    17355.26    344.18 o 
   2   0   7      627.51      597.47    127.22 o 
   3   0   7    34500.91    35430.52    507.88 o 
   4   0   7    17758.36    17755.35    336.39 o 
   5   0   7    31163.73    29592.35    462.21 o 
   6   0   7      282.58      531.78    168.64 o 
   7   0   7     2954.01     3598.95    201.52 o 
   8   0   7    37214.89    35139.13    642.78 o 
   9   0   7       20.47       94.65    155.65 o 
  10   0   7     7630.88     7537.90    407.15 o 
  11   0   7        0.06        0.00    333.21 o 
  12   0   7    14791.88    14487.39    654.48 o 
  13   0   7        0.19        0.00    372.57 o 
  14   0   7     2282.93     2248.98    468.86 o 
 -14   1   7     2556.75     2466.75    427.61 o 
 -13   1   7     2441.42     3030.60    439.35 o 
 -12   1   7      721.08      489.09    339.98 o 
 -11   1   7     4379.08     4474.46    411.41 o 
 -10   1   7      764.17      676.93    229.71 o 
  -9   1   7    18529.22    16421.87    476.29 o 
  -8   1   7     3092.01     3552.41    269.30 o 
  -7   1   7    17111.94    17213.53    337.65 o 
  -6   1   7     3621.50     3590.04    185.36 o 
  -5   1   7    12378.54    11708.61    274.35 o 
  -4   1   7       31.95      260.54    178.81 o 
  -3   1   7    61957.27    64365.41    781.33 o 
  -2   1   7       84.48      170.53    133.74 o 
  -1   1   7    32651.01    32723.42    518.43 o 
   0   1   7    11026.37     9918.85    270.15 o 
   1   1   7    69157.09    62843.86    817.44 o 
   2   1   7    67963.61    66301.16    844.77 o 
   3   1   7    13562.66    14189.08    296.76 o 
   4   1   7     3677.48     4949.24    187.71 o 
   5   1   7     7402.47     7463.77    304.56 o 
   6   1   7    13494.37    13275.58    285.16 o 
   7   1   7     2812.72     2819.02    182.04 o 
   8   1   7      406.91      402.39    152.09 o 
   9   1   7       12.41       18.24    219.53 o 
  10   1   7    33452.14    33424.28    920.63 o 
  11   1   7      375.06      421.85    347.67 o 
  12   1   7      147.21      256.30    429.59 o 
  13   1   7     1507.20     1280.62    416.55 o 
  14   1   7     7581.64     6152.88    556.84 o 
 -15   2   7     1881.10     2093.98    469.21 o 
 -14   2   7       16.29      278.80    436.54 o 
 -13   2   7     3948.57     4012.67    457.98 o 
 -12   2   7     6112.58     6601.00    490.73 o 
 -11   2   7    13958.60    13371.71    580.35 o 
 -10   2   7       73.22      378.34    179.98 o 
  -9   2   7     8690.30     8227.57    278.78 o 
  -8   2   7      172.14        0.00    226.12 o 
  -7   2   7    18558.64    18960.71    388.85 o 
  -6   2   7        1.03        0.00    125.59 o 
  -5   2   7    16605.18    15985.08    302.59 o 
  -4   2   7    11535.19    11031.42    257.63 o 
  -3   2   7    26380.95    28718.75    447.79 o 
  -2   2   7     7732.91     6615.55    215.96 o 
  -1   2   7    28400.98    27969.27    488.66 o 
   0   2   7     7055.45     8355.51    250.49 o 
   1   2   7     6021.28     7129.28    250.53 o 
   2   2   7      615.88      975.09    159.92 o 
   3   2   7     2634.99     2993.31    168.59 o 
   4   2   7    20955.65    20498.49    365.32 o 
   5   2   7    10941.11    11062.55    277.41 o 
   6   2   7     2020.55     1654.34    143.91 o 
   7   2   7      683.63      780.73    157.48 o 
   8   2   7    26611.17    26434.55    624.06 o 
   9   2   7      206.37       46.93    230.58 o 
  10   2   7     1798.79     1715.25    351.73 o 
  11   2   7        4.60        0.00    301.50 o 
  12   2   7    14046.68    13862.08    642.69 o 
  13   2   7       69.46      105.03    399.35 o 
 -15   3   7     1995.08     2449.14    497.85 o 
 -14   3   7     3212.72     2438.06    479.24 o 
 -13   3   7     3415.45     4025.80    680.43 o 
 -12   3   7       20.42        0.00    348.07 o 
 -11   3   7     2286.87     2111.55    225.12 o 
 -10   3   7      138.98      104.60    195.44 o 
  -9   3   7    18194.04    18149.16    450.58 o 
  -8   3   7      192.93      309.83    138.84 o 
  -7   3   7    19044.84    19188.25    344.18 o 
  -6   3   7      909.22      785.87    161.86 o 
  -5   3   7    45875.04    44098.58    603.16 o 
  -4   3   7      172.41      271.69    168.52 o 
  -3   3   7    22495.50    24072.13    410.52 o 
  -2   3   7     5460.14     5238.35    219.61 o 
  -1   3   7    19658.96    18702.38    415.91 o 
   0   3   7        7.63        0.00    163.79 o 
   1   3   7    17358.39    16497.86    339.85 o 
   2   3   7    34501.88    33403.48    542.12 o 
   3   3   7     4385.00     5157.64    192.12 o 
   4   3   7      882.97      898.65    129.09 o 
   5   3   7     6573.41     6472.72    205.23 o 
   6   3   7    40058.68    37544.79    619.70 o 
   7   3   7       26.93        0.00    132.18 o 
   8   3   7      361.12      479.93    244.68 o 
   9   3   7      418.08        0.00    297.13 o 
  10   3   7    20290.50    19289.04    681.67 o 
  11   3   7       11.37       17.22    359.57 o 
  12   3   7      884.04      847.39    380.43 o 
  13   3   7     4405.91     4657.09    495.44 o 
 -15   4   7     2340.62     2070.28    649.55 o 
 -14   4   7      102.15       76.48    354.94 o 
 -13   4   7     4169.97     4149.39    400.91 o 
 -12   4   7     3532.78     2681.62    308.13 o 
 -11   4   7    11978.69    11966.85    393.24 o 
 -10   4   7      458.74      133.06    162.78 o 
  -9   4   7    10516.30    10484.83    295.29 o 
  -8   4   7       31.29        0.00    139.31 o 
  -7   4   7     2757.71     3331.01    189.85 o 
  -6   4   7      173.04      595.14    154.12 o 
  -5   4   7    25600.78    23366.69    474.05 o 
  -4   4   7     1164.32     1016.58    161.36 o 
  -3   4   7    30589.04    30536.45    514.59 o 
  -2   4   7       20.37        0.00    105.58 o 
  -1   4   7    31167.40    31392.22    554.13 o 
   0   4   7     8939.12     8768.44    280.90 o 
   1   4   7     7476.45     9120.49    303.24 o 
   2   4   7      173.12       47.61    157.24 o 
   3   4   7     4210.21     5007.83    212.39 o 
   4   4   7    19531.80    19335.50    377.38 o 
   5   4   7     1283.11     1541.55    145.86 o 
   6   4   7     1333.76     1239.91    160.56 o 
   7   4   7      264.22      527.17    225.52 o 
   8   4   7    22372.50    22657.32    595.44 o 
   9   4   7      589.54      831.04    348.11 o 
  10   4   7      258.53        0.00    336.17 o 
  11   4   7       32.52      201.85    337.97 o 
  12   4   7    13265.46    13316.31    713.25 o 
  13   4   7      168.67      310.53    407.78 o 
 -15   5   7     1715.17     1555.22    426.13 o 
 -14   5   7     1661.91     1413.45    420.62 o 
 -13   5   7     3724.55     4106.31    370.97 o 
 -12   5   7       91.62      142.69    291.10 o 
 -11   5   7     8016.35     8006.69    349.23 o 
 -10   5   7      423.37      443.03    209.47 o 
  -9   5   7     5730.88     6103.13    283.25 o 
  -8   5   7      736.07      720.47    184.95 o 
  -7   5   7    28709.74    28272.27    542.46 o 
  -6   5   7        7.81        0.00    174.78 o 
  -5   5   7    72646.41    68338.70   1063.65 o 
  -4   5   7       91.09      596.40    166.36 o 
  -3   5   7    50858.54    50225.07   1004.70 o 
  -2   5   7      255.46      220.62    113.89 o 
  -1   5   7    20914.29    21343.30    468.12 o 
   0   5   7      123.37      191.86    166.21 o 
   1   5   7     1239.20     1201.23    174.51 o 
   2   5   7    20826.55    19733.94    389.04 o 
   3   5   7     1960.28     1911.86    166.31 o 
   4   5   7      405.37      116.80    117.69 o 
   5   5   7     4164.81     4021.76    198.15 o 
   6   5   7    28532.18    27313.14    522.55 o 
   7   5   7      691.53      864.82    258.02 o 
   8   5   7     1294.26     1405.89    300.57 o 
   9   5   7     1220.12     1515.97    342.25 o 
  10   5   7    19300.41    19208.38    716.07 o 
  11   5   7      128.97        0.00    363.61 o 
  12   5   7      454.31      906.78    401.94 o 
 -15   6   7     6464.10     5950.81    533.03 o 
 -14   6   7       48.48      316.59    349.69 o 
 -13   6   7      874.28      623.15    333.47 o 
 -12   6   7     5831.26     6434.94    354.65 o 
 -11   6   7    14920.49    15678.60    502.53 o 
 -10   6   7     1671.26     1773.87    226.40 o 
  -9   6   7    11149.63    11330.12    351.52 o 
  -8   6   7     1206.46     1611.15    227.79 o 
  -7   6   7     5127.14     5486.06    363.32 o 
  -6   6   7     1597.72     2233.77    235.70 o 
  -5   6   7    32218.50    30376.95    521.12 o 
  -4   6   7    12618.75    13075.06    342.21 o 
  -3   6   7    23402.73    21698.93    482.88 o 
  -2   6   7     6783.85     7300.80    314.60 o 
  -1   6   7     7064.85     8165.63    298.41 o 
   0   6   7     9332.95     8805.82    301.44 o 
   1   6   7    19372.98    19106.83    410.48 o 
   2   6   7      588.07      727.28    159.27 o 
   3   6   7     8247.84     8793.39    259.76 o 
   4   6   7    12974.52    13117.39    323.44 o 
   5   6   7      221.05      168.98    129.15 o 
   6   6   7      244.70        0.00    223.22 o 
   7   6   7     1145.28      811.54    409.28 o 
   8   6   7    21343.52    19816.79    708.31 o 
   9   6   7       28.99        0.00    332.84 o 
  10   6   7      391.43        0.00    359.27 o 
  11   6   7     1090.93      842.90    512.28 o 
  12   6   7    16243.44    15782.45    699.16 o 
 -15   7   7     1076.76     1520.69    386.30 o 
 -14   7   7     1684.89     2350.28    396.99 o 
 -13   7   7     3777.56     3772.16    397.77 o 
 -12   7   7      202.76      331.81    259.19 o 
 -11   7   7     5360.39     5911.74    345.36 o 
 -10   7   7      157.87      255.89    254.85 o 
  -9   7   7    13496.08    12834.23    427.26 o 
  -8   7   7      323.84      476.00    217.61 o 
  -7   7   7     9509.68     8972.59    351.04 o 
  -6   7   7     3036.55     2962.25    267.27 o 
  -5   7   7    39640.72    39537.47    650.38 o 
  -4   7   7     1547.56     1836.30    215.01 o 
  -3   7   7    10663.11    10349.81    402.41 o 
  -2   7   7     8135.03     7760.66    300.44 o 
  -1   7   7    17752.45    17173.44    424.02 o 
   0   7   7      975.20      770.98    186.48 o 
   1   7   7     7906.84     7595.63    291.34 o 
   2   7   7    14370.95    15713.58    364.88 o 
   3   7   7     3464.98     3383.60    200.93 o 
   4   7   7      882.13     1452.19    182.47 o 
   5   7   7      367.56      305.50    144.06 o 
   6   7   7    30469.15    29928.85    697.34 o 
   7   7   7       38.41      378.38    307.17 o 
   8   7   7      352.50      545.32    323.05 o 
   9   7   7       24.53      239.87    327.60 o 
  10   7   7    12163.74    11229.34    630.19 o 
  11   7   7      142.98        0.00    409.06 o 
 -15   8   7     8081.25     8855.67    555.16 o 
 -14   8   7       57.33        0.00    361.04 o 
 -13   8   7     1757.68     2198.91    391.26 o 
 -12   8   7     2998.00     3411.54    331.52 o 
 -11   8   7    22762.16    23069.03    584.43 o 
 -10   8   7      551.05     1196.40    275.79 o 
  -9   8   7    22646.51    20654.53    519.22 o 
  -8   8   7       24.74        0.00    234.37 o 
  -7   8   7    36434.65    35244.04    714.88 o 
  -6   8   7     3758.74     3478.41    294.84 o 
  -5   8   7     6764.15     7188.50    337.81 o 
  -4   8   7     8102.80     9047.63    474.99 o 
  -3   8   7     8816.96     9092.72    337.54 o 
  -2   8   7      305.24      481.62    209.42 o 
  -1   8   7    16319.15    16009.72    410.12 o 
   0   8   7    27989.81    28779.57    643.30 o 
   1   8   7    11974.22    12051.06    332.70 o 
   2   8   7      420.54      244.45    176.08 o 
   3   8   7     4333.71     4873.18    248.75 o 
   4   8   7     6008.32     5651.04    334.39 o 
   5   8   7      850.44      781.21    181.69 o 
   6   8   7       87.28      376.68    245.89 o 
   7   8   7      921.52      584.11    386.81 o 
   8   8   7    18437.88    16689.66    822.37 o 
   9   8   7       60.99        0.00    372.91 o 
  10   8   7      273.35       75.55    439.31 o 
  11   8   7      827.58      943.34    423.97 o 
 -15   9   7      784.84      773.78    484.62 o 
 -14   9   7      553.88      533.70    410.10 o 
 -13   9   7     6429.43     6353.37    418.06 o 
 -12   9   7     3421.51     3106.49    342.98 o 
 -11   9   7     5243.66     5180.52    395.88 o 
 -10   9   7       57.76      568.05    288.67 o 
  -9   9   7    20562.73    19421.17    516.92 o 
  -8   9   7      139.68       95.99    290.73 o 
  -7   9   7     2616.83     2799.78    289.71 o 
  -6   9   7    15319.63    15215.29    440.49 o 
  -5   9   7    18132.68    17908.61    447.80 o 
  -4   9   7     1836.03     2140.00    243.77 o 
  -3   9   7     1476.07     1776.96    224.96 o 
  -2   9   7    25410.89    25702.06    565.38 o 
  -1   9   7     7836.33     8206.52    320.80 o 
   0   9   7     2196.51     2650.42    314.45 o 
   1   9   7    15527.28    14836.01    398.22 o 
   2   9   7    17224.17    18326.14    402.35 o 
   3   9   7      943.27      601.12    224.88 o 
   4   9   7       20.69        0.00    205.46 o 
   5   9   7       68.54        0.00    190.40 o 
   6   9   7    37999.35    37131.65   1139.45 o 
   7   9   7        1.64        0.00    381.71 o 
   8   9   7      664.72     1080.35    447.46 o 
   9   9   7     1021.11     1820.06    460.39 o 
  10   9   7     9586.72     9632.02    578.96 o 
  11   9   7      487.47        0.00    415.13 o 
 -14  10   7       24.92      697.53    419.02 o 
 -13  10   7     4113.82     3800.59    418.49 o 
 -12  10   7     1139.34     1571.79    330.48 o 
 -11  10   7    13615.15    13336.48    553.97 o 
 -10  10   7      361.65      948.02    297.33 o 
  -9  10   7     4762.29     5309.31    366.11 o 
  -8  10   7     7009.39     6715.90    364.67 o 
  -7  10   7    44052.73    42785.06    730.72 o 
  -6  10   7      932.32     1404.13    250.94 o 
  -5  10   7     5588.46     6005.46    466.84 o 
  -4  10   7     7979.66     7888.90    352.65 o 
  -3  10   7     3299.50     3585.19    274.88 o 
  -2  10   7        3.71       13.68    197.63 o 
  -1  10   7     7742.57     7160.76    314.73 o 
   0  10   7    25239.73    25232.35    569.23 o 
   1  10   7     3129.50     2999.55    255.16 o 
   2  10   7      116.30      598.00    212.50 o 
   3  10   7       52.47        0.00    192.88 o 
   4  10   7     8719.81     8573.90    330.35 o 
   5  10   7     2977.13     2689.04    220.42 o 
   6  10   7       53.73       91.39    398.46 o 
   7  10   7      592.37      579.18    458.65 o 
   8  10   7    10746.72    11038.79    677.58 o 
   9  10   7      723.06      591.77    455.28 o 
  10  10   7      142.82      134.94    449.97 o 
 -14  11   7      814.95       51.60    471.23 o 
 -13  11   7     3870.12     3949.65    536.73 o 
 -12  11   7     1056.63      936.22    362.08 o 
 -11  11   7     1254.99     1439.89    313.32 o 
 -10  11   7      904.02     1109.52    329.57 o 
  -9  11   7    18074.82    17352.35    546.28 o 
  -8  11   7     1319.18     1433.04    319.17 o 
  -7  11   7     2889.64     2867.60    268.27 o 
  -6  11   7      105.35      493.55    232.00 o 
  -5  11   7     6578.55     6379.50    335.35 o 
  -4  11   7     1142.33     1276.77    256.49 o 
  -3  11   7     4584.61     4647.04    312.28 o 
  -2  11   7    16148.17    16618.66    460.21 o 
  -1  11   7     3675.29     3862.19    315.53 o 
   0  11   7       93.70      298.68    231.84 o 
   1  11   7     5213.22     5896.57    292.40 o 
   2  11   7    38829.16    39974.88    714.91 o 
   3  11   7       31.22      159.81    126.08 o 
   4  11   7      583.64      332.61    233.69 o 
   5  11   7      695.81       88.76    228.05 o 
   6  11   7    25510.22    27525.07   1246.08 o 
   7  11   7      109.93      522.31    439.49 o 
   8  11   7      329.44      220.94    424.51 o 
   9  11   7     1850.26     1080.26    530.75 o 
 -14  12   7      385.63       29.01    469.40 o 
 -13  12   7     1444.90     1111.68    404.14 o 
 -12  12   7       75.39      860.50    378.52 o 
 -11  12   7     9618.47     9579.41    520.28 o 
 -10  12   7      108.36      301.19    300.99 o 
  -9  12   7    11549.98    12426.62    495.63 o 
  -8  12   7     3812.50     3669.09    338.96 o 
  -7  12   7    20076.02    19179.77    518.41 o 
  -6  12   7      586.80     1039.19    225.54 o 
  -5  12   7     5656.26     5025.08    326.94 o 
  -4  12   7    12648.37    12250.68    446.65 o 
  -3  12   7      811.76      673.09    255.62 o 
  -2  12   7     2962.04     2817.50    283.45 o 
  -1  12   7      718.46     1180.39    281.19 o 
   0  12   7    13815.25    15265.36    459.56 o 
   1  12   7     9640.77     9618.15    386.74 o 
   2  12   7     1635.59     2026.64    277.36 o 
   3  12   7       22.56       56.83    201.90 o 
   4  12   7    15819.98    15434.87    527.08 o 
   5  12   7      534.97        0.00    414.70 o 
   6  12   7      236.47      257.94    454.44 o 
   7  12   7      142.39      133.22    471.05 o 
   8  12   7     8727.70     8183.39    662.45 o 
   9  12   7     1362.10     1648.24    527.39 o 
 -14  13   7       64.78       45.87    453.00 o 
 -13  13   7     7390.30     8069.48    792.30 o 
 -12  13   7      324.21      431.64    389.07 o 
 -11  13   7     2741.06     2240.21    432.22 o 
 -10  13   7     2605.55     2972.90    440.48 o 
  -9  13   7    13424.00    13430.97    531.61 o 
  -8  13   7       18.73      542.07    271.24 o 
  -7  13   7     3483.64     3362.50    491.14 o 
  -6  13   7      408.65       87.35    204.29 o 
  -5  13   7    13195.73    13535.66    503.40 o 
  -4  13   7        7.13      561.01    264.57 o 
  -3  13   7     3879.00     3865.90    328.68 o 
  -2  13   7    18412.93    16921.40    499.13 o 
  -1  13   7     8800.26     8846.36    380.49 o 
   0  13   7      155.70      433.10    269.61 o 
   1  13   7     1118.81     1063.23    299.82 o 
   2  13   7    20079.01    20634.40    619.53 o 
   3  13   7      621.96      798.82    302.34 o 
   4  13   7       49.87      761.93    353.81 o 
   5  13   7      292.49        0.00    468.01 o 
   6  13   7    11149.04    10705.65    804.90 o 
   7  13   7      418.22     1078.98    531.10 o 
   8  13   7     1809.88     2262.61    540.08 o 
 -13  14   7      625.46      336.18    489.09 o 
 -12  14   7       35.79        0.00    409.82 o 
 -11  14   7    10123.86    10143.28    748.64 o 
 -10  14   7       43.36      381.93    497.15 o 
  -9  14   7     3018.95     3186.67    481.90 o 
  -8  14   7     5769.90     5140.46    376.38 o 
  -7  14   7    10869.86    11381.16    503.12 o 
  -6  14   7       12.11      329.53    213.76 o 
  -5  14   7     4886.53     4797.41    377.22 o 
  -4  14   7    27159.40    25792.29    712.16 o 
  -3  14   7     5277.62     5186.37    356.37 o 
  -2  14   7       19.10       92.33    245.26 o 
  -1  14   7     4629.62     5059.95    379.05 o 
   0  14   7     5327.55     5782.79    382.27 o 
   1  14   7     4719.05     4653.82    385.16 o 
   2  14   7       62.56        0.00    284.46 o 
   3  14   7      257.39      510.53    318.95 o 
   4  14   7    13914.28    14107.77    637.19 o 
   5  14   7      766.23      115.33    487.33 o 
   6  14   7     1269.19      978.09    683.46 o 
   7  14   7      284.05      271.33    528.51 o 
 -13  15   7     3139.55     2309.83    537.55 o 
 -12  15   7        9.75        0.00    437.59 o
[truncated: 634,952 more chars]
